# Supplementary material for: Recent transposable element bursts are associated with the proximity to genes in a fungal plant pathogen
Source: PLoS Pathog. 2023 Feb 14;19(2):e1011130. doi: 10.1371/journal.ppat.1011130 (PMC9970103; doi:10.1371/journal.ppat.1011130)
Supplement: S1 Table — (XLSX) [file ppat.1011130.s007.xlsx]

## Sheet: Table S1
Supplementary Table S1: Features of the global pangenome of Zymoseptoria tritici used for transposable element analyses.
Collection code	Isolate	Isolate_Name_Badet2020	Abbreviation	Country	City/Region (Lat:Long when known)	Genome size [bp]	GC content [%]	TE content [%]	Accessory chromosomes	Source of infected leaves (Collector)	Collection source	Year of collection	Related publication / genome assembly
ST99CH	1A5	1A5	1A5	Switzerland	Tänikon	39698711	51.6	18.7	14,15,16,17,18,19,20,21	Bread wheat (Bruce McDonald)	ETH Zurich McDonald lab	1999	Drabešová, J., Ryšánek, P., Brunner, P., McDonald, B.A., Croll, D. 2013. Population genetic structure of Mycosphaerella graminicola and Quinone Outside Inhibitor (QoI) resistance in the Czech Republic. European Journal of Plant Pathology 135:211-224.
ST99CH	1E4	1E4	1E4	Switzerland	Tänikon	38628401	51.8	17.7	14,15,16,18,19,20,21	Bread wheat (Bruce McDonald)	ETH Zurich McDonald lab	1999	Jürgens, T., Linde, C.C., McDonald, B.A. 2006. Genetic structure of Mycosphaerella graminicola populations from Iran, Argentina and Australia. European Journal of Plant Pathology 115:223-233.
ST99CH	3D1	3D1	3D1	Switzerland	Tänikon	40657500	51.5	19.9	14,15,16,17,18,19,20,21	Bread wheat (Bruce McDonald)	ETH Zurich McDonald lab	1999	Chen, R.S., Boeger, J.M., and McDonald, B.A. 1994. Genetic stability in a population of a plant pathogenic fungus over time. Molecular Ecology 3:209-218.
ST99CH	3D7	3D7	3D7	Switzerland	Tänikon	37861420	52.1	18.4	16,17,19,20	Bread wheat (Bruce McDonald)	ETH Zurich McDonald lab	1999	Banke, S., Peschon, A., McDonald B.A. 2004. Phylogenetic analysis of globally distributed Mycosphaerella graminicola populations based on three DNA sequence loci. Fungal Genetics and Biology 41:226-238.
BD00 1	1D1a1	Arg00	Arg	Argentina	Barrow, 38.300° S 60.2333° W	41149037	51.4	20.7	14,15,16,17,18,19,20,21	Durum wheat (Cristina Cordo)	ETH Zurich McDonald lab	2000	Badet T, Oggenfuss U, Abraham L, McDonald BA, Croll D. 2020. A 19-isolate reference-quality global pangenome for the fungal wheat pathogen Zymoseptoria tritici. BMC Biology 18: 12
STAus01	1H8	Aus01	Aus	Australia	Wagga Wagga, 35.1082° S 147.3598° E	41760570	51.6	24.0	14,15,16,17,19,20,21	Bread wheat (Bruce McDonald, Andrew Milgate)	ETH Zurich McDonald lab	2001	Boukef, S., McDonald, B.A., Yahyaoui, A., Rezgui, S., Brunner, P.C. 2012. Frequency of mutations associated with fungicide resistance and population structure of Mycosphaerella graminicola in Tunisia. European Journal of Plant Pathology 132:111–122.
STCH95	3B2a	CH95	Chi	Chile	Chillan, 36.5963° S, 72.0877° W	39253131	51.7	19.6	15,16,17,19,20	Bread wheat (Ricardo Madariaga)	ETH Zurich McDonald lab	1994	Zhan, J., G. H. J. Kema , C. Waalwijk and B. A. McDonald. 2002. Distribution of mating type alleles in the wheat pathogen Mycosphaerella graminicola over spatial scales from lesions to continents. Fungal Genetics and Biology 36:128-136.
CNR	D3a1	CNR93	Can	Canada	Rosthern, 52.6623° N 106.3318° W	38169704	52.1	19.2	16,17,19,20	Bread wheat (Geoff Hughes)	ETH Zurich McDonald lab	1992	Zhan, J., C.C. Linde, T. Juergens, U. Merz, F. Steinebrunner, and B. A. McDonald. 2005. Variation for neutral markers is correlated with variation for quantitative traits in the pathogenic fungus Mycosphaerella graminicola. Molecular Ecology 14:2683-2693.
ST10CRI	0616	CRI10	Cze	Czech Republic	unknown	39697126	51.8	19.6	14,15,16,17,19,20,21	Bread wheat (Jana Drabesova)	ETH Zurich McDonald lab	2010	Linde, C., Zhan, J., and B. A. McDonald. 2002. Population structure of Mycosphaerella graminicola: From lesions to continents. Phytopathology 92:946-955.
I	11a.2	I93	Ind	USA	Daviess County, Indiana, 38.7020° N 87.1423° W	39405809	51.5	19.1	14,15,16,17,19,20,21	Bread wheat (Greg Shaner)	ETH Zurich McDonald lab	1993	Zhan, J., G. H. J. Kema , C. Waalwijk and B. A. McDonald. 2002. Distribution of mating type alleles in the wheat pathogen Mycosphaerella graminicola over spatial scales from lesions to continents. Fungal Genetics and Biology 36:128-136.
IPO323	IPO323	IPO323	IPO323	Netherlands	Wageningen	39686251	51.7	19.1	14,15,16,17,18,19,20,21	Bread wheat (Gert Kema)	Wageningen U Gert Kema's lab	1984	Zhan, J., G. H. J. Kema , C. Waalwijk and B. A. McDonald. 2002. Distribution of mating type alleles in the wheat pathogen Mycosphaerella graminicola over spatial scales from lesions to continents. Fungal Genetics and Biology 36:128-136.
ST01IR	26b	IR01_26b	Ira26	Iran	Mehran, 33.1177° N, 46.1733° E	38551850	51.5	16.5	14,15,16,17,19	Bread wheat (Mohammad Javan-Nikhah)	ETH Zurich McDonald lab	2001	Badet T, Oggenfuss U, Abraham L, McDonald BA, Croll D. 2020. A 19-isolate reference-quality global pangenome for the fungal wheat pathogen Zymoseptoria tritici. BMC Biology 18: 12
ST01IR	48b	IR0148b	Ira48	Iran	Mehran, 33.1177° N, 46.1733° E	37133562	52.0	18.1	16,19,20,21	Bread wheat (Mohammad Javan-Nikhah)	ETH Zurich McDonald lab	2001	Stukenbrock, E.H., Banke, S., Javan-Nikkhah, M., McDonald, B.A. 2007. Origin and domestication of the fungal wheat pathogen Mycosphaerella graminicola via sympatric speciation. Molecular Biology and Evolution 24:398-411.
STISY92	Ar 4f	ISY92	Isr	Israel	Nahal Oz, 31.4727° N 34.4977° E	39679942	51.1	19.1	14,15,16,17,19,20,21	Bread wheat (Oded Yarden)	ETH Zurich McDonald lab	1992	Stukenbrock, E.H., Banke, S., Javan-Nikkhah, M., McDonald, B.A. 2007. Origin and domestication of the fungal wheat pathogen Mycosphaerella graminicola via sympatric speciation. Molecular Biology and Evolution 24:398-411.
STKE94	MF1a	KE94	Ken	Kenya	Njoro, 0.3721° S, 35.9479° E	38152782	51.9	17.3	14,15,16,17,19,20	Bread wheat (Peter F. Arama)	ETH Zurich McDonald lab	1994	Plissonneau et al. mBio 2016 https://doi.org/10.1128/mBio.01231-16
STOreg.S90	a15 4A.10	Oreg90	Ore	USA	Corvallis, Oregon, 44.5646° N 123.2620° W	39591316	52.1	20.3	16,17,18,19,20,21	Bread wheat (Bruce McDonald, Chris Mundt)	ETH Zurich McDonald lab	1990	Plissonneau et al. BMC Biology 2018 https://doi.org/10.1186/s12915-017-0457-4
TN	26/2-0	TN09	Tun	Tunisia	Beja, 36.7333° N, 9.1844° E	37907319	51.4	18.8	15,16	Durum wheat (Sameh Boukef)	ETH Zurich McDonald lab	2008	Plissonneau et al. BMC Biology 2018 https://doi.org/10.1186/s12915-017-0457-4
STUR95	E2C.2	UR95	Ukr	Ukraine	Odessa, 46.4825° N, 30.7233° E	38369786	51.7	17.7	14,16,17,19,20,21	Bread wheat (Helen Klechkovskaya)	ETH Zurich McDonald lab	1995	Plissonneau et al. BMC Biology 2018 https://doi.org/10.1186/s12915-017-0457-4
YEQ	4	YEQ92	Yem	Yemen	Q. sharaa	39871609	51.0	19.8	14,15-16 (fused),17,18,20,21	Bread wheat (Omam Mamluk)	UC Davis, David Gilchrist	1991	Goodwin et al. PLOS Genetics 2010 https://doi.org/10.1371/journal.pgen.1002070
