# Supplementary material for: Recent transposable element bursts are associated with the proximity to genes in a fungal plant pathogen
Source: PLoS Pathog. 2023 Feb 14;19(2):e1011130. doi: 10.1371/journal.ppat.1011130 (PMC9970103; doi:10.1371/journal.ppat.1011130)
Supplement: S2 Table — (XLSX) [file ppat.1011130.s008.xlsx]

## Sheet: Table S2
Supplementary Table S2: Description of all TE copies analyzed: assigned TE family, information about isolate of origin, position in the genome, niche and TE sequence characteristics.
TE_family	chr	start	end	copy_per_family	lrar_overlap_percentage	TE_length	length_window_corr	gene_density_niche	te_density_niche	gc_niche	ac_vs_cc	distance_te_up_abs	distance_te_down_abs	closest_te_final	closest_gene_final	name_g_up	category_g_up	distance_g_up_abs	name_g_down	category_g_down	distance_g_down_abs	isochore	label_phylogeny	gc_fragment	ac_vs_cc_parent	closest_gene_final2_parent	closest_gene_final2_change	CAbothTA2TGbothTA_corrL_parent	CAbothTA2TGbothTA_corrL_change	gc_fragment_parent	gc_fragment_change	gc_niche_parent	gc_niche_change	gene_density_parent	gene_density_change	te_density_parent	te_density_change	rip_index_parent	rip_index_change	closest_te_final2_parent	closest_te_final2_change	rip_parent	rip_change	lrar_overlap_percentage_parent	lrar_overlap_percentage_change	branchLength	alignment_length	branchLength_corr	orthoTE
DHH_Ada	1A5_chr1	5283337	5293156	362	100	9819	14819	11.8159	83.1298	0.519192	cc	16218	1	1	149	OG0002123	core	149	OG0002124	accessory	10942	gc_low	1A5_chr1_5283337_5293156	0.46395	1	3.18284	-1.00684	0.100607	0.00127419	0.465426	-0.00147592	0.476912	0.0422802	4.07492	7.74099	89.7211	-6.59129	1.21376	0.00418895	0.61495	-0.31395	0	0	99.9686	0.0313465	0.0178271	1276	1.39711e-05	DHH_Ada_group1316
DHH_Ada	1A5_chr1	922385	936104	362	0	13719	18719	15.8662	73.2892	0.537385	cc	15717	11630	11630	0	OG0000719_OG0000520_OG0000521_OG0000521_OG0000519_OG0013785_OG0014744	singleton	0	OG0000719_OG0000520_OG0000521_OG0000521_OG0000519_OG0013785_OG0014744	singleton	0	gc_moderate	1A5_chr1_922385_936104	0.576803	1	0.233946	-0.233946	0.0221492	-0.0221492	0.56507	0.0117331	0.537268	0.000116673	12.6035	3.26273	75.0649	-1.77572	-0.149758	-0.22121	4.13412	-0.0681152	1	0	0.270301	-0.270301	0.0424219	1276	3.3246e-05	DHH_Ada_group311
DHH_Ada	1A5_chr10	475655	489370	362	97.4845	13715	18715	11.269	73.2835	0.544182	cc	15799	8292	8292	133	OG0002451	core	133	OG0009499	accessory	387	gc_low	1A5_chr10_475655_489370	0.48511	0.99	2.65132	-0.524325	0.0680281	0.00485595	0.500474	-0.015364	0.532464	0.0117183	8.44	2.82904	76.9972	-3.71375	0.873635	0.0418582	3.35173	0.567274	0	0	93.6174	3.86709	0.0928203	1276	7.27432e-05	DHH_Ada_group1818
DHH_Ada	1A5_chr11	1280890	1291741	362	100	10851	15851	1.72229	83.1304	0.494202	cc	146	19120	146	2228	OG0003073	core	9063	OG0000384	core	2228	gc_low	1A5_chr11_1280890_1291741	0.468652	1	3.18546	0.162538	0.0996426	-0.000112797	0.471591	-0.00293912	0.516209	-0.0220068	1.39012	0.332166	85.7791	-2.64872	1.12888	-0.0288748	1.44111	0.725891	0	0	99.951	0.0490244	0.0231438	1276	1.81378e-05	DHH_Ada_group2559
DHH_Ada	1A5_chr11	1372501	1386285	362	100	13784	18784	16.9879	74.5102	0.546182	cc	24755	36	36	189	OG0003096	core	189	OG0003097	core	312	gc_low	1A5_chr11_1372501_1386285	0.492947	1	2.58121	-0.302205	0.0787844	-0.00511667	0.483533	0.00941444	0.528272	0.0179097	13.6952	3.29265	77.467	-2.95673	0.969845	0.0154494	2.82095	-1.25295	0	0	98.8156	1.1844	0.0485423	1276	3.80426e-05	DHH_Ada_group2183
DHH_Ada	1A5_chr12	220292	234024	362	0	13732	18732	7.07346	76.2545	0.505798	cc	1785	18610	1785	402	OG0013739	accessory	817	OG0003174	core	402	gc_low	1A5_chr12_220292_234024	0.539969	1	1.25348	1.35152	0.0377025	0.00304986	0.549413	-0.00944439	0.522121	-0.0163234	8.28047	-1.20701	77.7866	-1.53211	0.132279	0.0766757	3.28927	-0.0372698	0	0	1.44827	-1.44827	0.0650425	1276	5.09738e-05	DHH_Ada_group2696
DHH_Ada	1A5_chr13	61241	64999	362	100	3758	8758	0	99.863	0.491603	cc	13	6790	13	3831	OG0012049	singleton	3831	OG0000389	core	13663	gc_low	1A5_chr13_61241_64999	0.494754	1	2.79969	0.783314	0.0695666	-0.00138474	0.496192	-0.00143821	0.509489	-0.0178856	7.30103	-7.30103	81.9853	17.8777	0.845005	-0.0307194	2.40117	-1.25517	0	0	96.0433	3.95671	0.0699553	1276	5.48239e-05	DHH_Ada_group3286
DHH_Ada	1A5_chr14	92659	106377	362	97.2518	13718	18718	1.50657	75.0401	0.529388	ac	12842	1	1	2219	OG0011209	core	2219	OG0011393	accessory	3899	gc_low	1A5_chr14_92659_106377	0.512539	1	2.82743	0.518568	0.0686094	-0.00748088	0.500044	0.0124948	0.529573	-0.000185358	8.81327	-7.3067	77.3017	-2.26159	0.838148	-0.151581	2.504	-2.203	0	0	97.2852	-0.0334216	0.04803	1276	3.76411e-05	DHH_Ada_group3692
DHH_Ada	1A5_chr17	21257	34976	362	36.4458	13719	18719	12.1855	76.409	0.539384	ac	10	4985	10	373	OG0000066	core	1905	OG0010603	core	373	gc_low	1A5_chr17_21257_34976	0.51489	0.97	2.60409	-0.0310933	0.0620593	0.00142031	0.512333	0.00255652	0.529327	0.0100569	10.5613	1.62413	78.3036	-1.89465	0.712576	-0.0409347	2.77724	-1.73624	0	0	68.4716	-32.0258	0.0520482	1276	4.07901e-05	DHH_Ada_group4452
DHH_Ada	1A5_chr4	1425577	1436185	362	100	10608	15608	0	83.8224	0.504598	cc	376	25480	376	398	OG0000019	core	3088	OG0010891	accessory	398	gc_low	1A5_chr4_1425577_1436185	0.492163	1	2.90338	-0.302377	0.0776677	-0.00321626	0.484108	0.00805515	0.512842	-0.00824385	5.8773	-5.8773	78.9272	4.8952	0.948455	0.0221332	2.92627	-0.350266	0	0	99.2336	0.766366	0.0492541	1276	3.86004e-05	DHH_Ada_group7784
DHH_Ada	1A5_chr4	450430	464146	362	99.4896	13716	18716	9.59607	73.2849	0.561775	cc	52498	16157	16157	367	OG0005820	core	3321	OG0005821	core	367	gc_low	1A5_chr4_450430_464146	0.487461	1	2.70502	-0.139023	0.0768488	-0.00396474	0.482352	0.005109	0.52279	0.0389849	8.86543	0.730642	79.7858	-6.50091	0.973493	-0.0157463	2.75921	1.44879	0	0	99.1999	0.289701	0.0620062	1276	4.85942e-05	DHH_Ada_group8310
DHH_Ada	1A5_chr5	2239253	2245496	362	100	6243	11243	19.6923	77.7639	0.47601	cc	9178	4736	4736	283	OG0007077	core	283	OG0007078	core	18773	gc_low	1A5_chr5_2239253_2245496	0.439655	1	3.37779	-0.92479	0.105548	0.0026025	0.441862	-0.00220652	0.459023	0.0169869	3.50733	16.1849	92.5422	-14.7783	1.37349	0.00745743	0.828663	2.84734	0	0	99.9625	0.0374787	0.0119246	1276	9.34527e-06	DHH_Ada_group9756
DHH_Ada	1A5_chr8	451705	465420	362	97.8491	13715	18715	6.26236	73.2835	0.532587	cc	6100	16263	6100	463	OG0010158	accessory	3913	OG0008401	core	463	gc_low	1A5_chr8_451705_465420	0.487461	1	2.78485	-0.117847	0.0780769	-0.00205809	0.482765	0.00469593	0.518897	0.0136903	8.23071	-1.96835	78.3289	-5.04547	0.943423	-0.0256152	2.94896	0.836035	0	0	99.1779	-1.32878	0.0738445	1276	5.78719e-05	DHH_Ada_group12242
DHH_Ada	1A5_chr9	49623	56056	362	99.1295	6433	11433	17.6944	77.9935	0.507597	cc	2	15899	2	186	OG0008906	core	10299	OG0008907	core	186	gc_low	1A5_chr9_49623_56056	0.510972	1	2.72269	-0.45069	0.0670026	-0.000388154	0.502781	0.00819055	0.515962	-0.00836512	9.31674	8.37765	79.531	-1.53743	0.822691	-0.116808	2.60888	-2.13188	0	0	86.5003	12.6292	0.0603346	1276	4.72842e-05	DHH_Ada_group12472
DHH_Ada	1E4_chr1	2192734	2206449	362	98.0605	13715	18715	2.59685	74.5819	0.533986	cc	11	5424	11	1305	OG0001120	core	2397	OG0001121	core	1305	gc_low	1E4_chr1_2192734_2206449	0.505486	1	3.11789	-0.00189466	0.0658746	-0.00161132	0.504491	0.000995383	0.513268	0.0207181	5.84948	-3.25264	80.7141	-6.1322	0.836043	0.0408797	2.50097	-1.42197	0	0	89.5885	8.47203	0.0505161	1276	3.95894e-05	DHH_Ada_group575
DHH_Ada	1E4_chr1	2308875	2322606	362	65.5451	13731	18731	23.1488	73.3063	0.546981	cc	66167	20912	20912	118	OG0001140	core	118	OG0001141	core	384	gc_low	1E4_chr1_2308875_2322606	0.519592	1	2.69177	-0.615773	0.0601412	-0.00136381	0.514243	0.00534866	0.51847	0.0285106	10.8578	12.291	77.8707	-4.56439	0.710955	-0.0125428	3.31444	1.00556	0	0	60.8478	4.69731	0.045255	1276	3.54663e-05	DHH_Ada_group607
DHH_Ada	1E4_chr11	1303837	1316499	362	100	12662	17662	1.54569	80.8232	0.502999	cc	10	19103	10	253	OG0003073	core	7191	OG0010815	accessory	253	gc_low	1E4_chr11_1303837_1316499	0.473354	1	3.14533	-0.740331	0.0991391	0.000390663	0.471845	0.00150897	0.510159	-0.00715994	1.76144	-0.215747	81.9344	-1.11118	1.14995	-0.00709411	2.01425	-0.973246	0	0	99.8687	0.131293	0.0175528	1276	1.37561e-05	DHH_Ada_group2559
DHH_Ada	1E4_chr12	7673	21362	362	2.64446	13689	18689	0	86.0239	0.461815	cc	NA	113	113	0	OG0000519	accessory	0	OG0000519	accessory	0	gc_moderate	1E4_chr12_7673_21362	0.547022	1	1.22947	-1.22947	0.0416109	0.00149258	0.546694	0.000327746	0.51957	-0.0577549	7.84843	-7.84843	78.0042	8.01962	0.194374	0.0119749	3.20438	-1.14738	0	0	3.13978	-0.495316	0.050072	1276	3.92414e-05	DHH_Ada_group2633
DHH_Ada	1E4_chr18	539710	553437	362	61.4628	13727	18727	13.8677	74.9559	0.528389	ac	5811	2186	2186	461	OG0012130	core	707	OG0011819	core	461	gc_low	1E4_chr18_539710_553437	0.518025	0.99	2.51599	0.149008	0.0579179	-0.00149155	0.517241	0.000784096	0.522983	0.00540593	10.2444	3.62326	77.4324	-2.47648	0.665192	0.0444849	3.24079	0.0992132	0	0	50.7717	10.6911	0.0521801	1276	4.08935e-05	DHH_Ada_group4483
DHH_Ada	1E4_chr19	97190	110906	362	54.6807	13716	18716	0	73.2849	0.533387	ac	13668	5323	5323	13491	OG0011243	accessory	13491	OG0012462	accessory	32222	gc_low	1E4_chr19_97190_110906	0.512539	0.99	2.76648	1.36352	0.0668262	-0.00569772	0.501417	0.0111219	0.524347	0.00903998	8.48776	-8.48776	78.0971	-4.81224	0.816993	-0.175202	3.01095	0.715048	0	0	89.4556	-34.7749	0.0717852	1276	5.6258e-05	DHH_Ada_group4670
DHH_Ada	1E4_chr2	1047848	1061521	362	98.7347	13673	18673	16.7193	73.2234	0.519192	cc	28882	56335	28882	0	OG0004027	core	0	OG0004027	core	0	gc_low	1E4_chr2_1047848_1061521	0.490596	1	2.57304	-2.57304	0.0673748	0.0023744	0.501776	-0.0111804	0.522121	-0.0029291	9.95638	6.76295	78.5403	-5.31692	0.840618	-0.00963231	3.02924	1.43176	0	0	88.7582	9.9765	0.0712572	1276	5.58442e-05	DHH_Ada_group5310
DHH_Ada	1E4_chr2	1117855	1131571	362	98.4252	13716	18716	10.638	73.2849	0.541583	cc	56335	44835	44835	171	OG0004045	core	171	OG0012966	accessory	561	gc_low	1E4_chr2_1117855_1131571	0.466301	1	2.35619	-0.120188	0.082431	0.00612696	0.471727	-0.00542616	0.524232	0.0173513	10.6806	-0.0426647	77.0335	-3.74857	0.992513	0.00748718	3.44364	1.20836	0	0	98.6473	-0.222147	0.0857962	1276	6.72384e-05	DHH_Ada_group5337
DHH_Ada	1E4_chr2	2332849	2346536	362	98.6337	13687	18687	19.3825	73.2434	0.528389	cc	53488	35811	35811	90	OG0004398	core	450	OG0004399	core	90	gc_low	1E4_chr2_2332849_2346536	0.489812	0.94	2.74772	-0.788717	0.0702816	0.00416985	0.498778	-0.00896578	0.518022	0.0103669	8.07533	11.3071	80.5846	-7.34114	0.881701	0.0897276	2.9582	1.5958	0	0	95.6161	3.01764	0.059159	1276	4.63628e-05	DHH_Ada_group5770
DHH_Ada	1E4_chr3	3030128	3043844	362	100	13716	18716	10.3815	73.2849	0.533187	cc	14272	24584	14272	240	OG0005570	core	240	OG0005571	core	352	gc_low	1E4_chr3_3030128_3043844	0.486677	1	2.65144	-0.269444	0.0695512	0.00254911	0.496642	-0.00996529	0.514074	0.0191131	9.4791	0.902387	79.2057	-5.92084	0.870601	0.086542	2.6587	1.4963	0	0	92.1042	7.89582	0.0798237	1276	6.25578e-05	DHH_Ada_group6849
DHH_Ada	1E4_chr5	141062	154777	362	0	13715	18715	12.9789	75.2819	0.520592	cc	43	1313	43	316	OG0006499	core	1032	OG0006500	core	316	gc_low	1E4_chr5_141062_154777	0.525862	1	2.81155	-0.310546	0.057619	-0.00746231	0.521362	0.00449962	0.528132	-0.00753961	8.25448	4.72442	80.0274	-4.74551	0.58046	-0.103536	2.53457	-0.891575	0	0	43.5643	-43.5643	0.0778878	1276	6.10406e-05	DHH_Ada_group8940
DHH_Ada	1E4_chr7	59272	67382	362	95.2898	8110	13110	0	97.3455	0.445422	cc	14642	349	349	9021	OG0010701	accessory	20979	OG0012949	accessory	9021	gc_low	1E4_chr7_59272_67382	0.497649	1	2.99064	0.964364	0.066308	0.00344122	0.5038	-0.00615076	0.51087	-0.0654479	7.00473	-7.00473	81.3508	15.9947	0.835382	0.134315	2.64827	-0.104275	0	0	87.1005	8.18926	0.0493359	1276	3.86645e-05	DHH_Ada_group11250
DHH_Ada	1E4_chr8	2052332	2066110	362	99.2016	13778	18778	15.8537	73.3731	0.543383	cc	4278	25296	4278	96	OG0008873	core	96	OG0008874	core	183	gc_low	1E4_chr8_2052332_2066110	0.492947	1	2.05423	-0.0672339	0.0782052	-0.000618989	0.492225	0.000722143	0.533735	0.00964752	13.4133	2.44033	75.7991	-2.426	0.89678	-0.0184015	3.52419	0.106814	0	0	99.0674	0.134217	0.03034	1276	2.37774e-05	DHH_Ada_group11922
DHH_Ada	1E4_chr8	392143	405858	362	100	13715	18715	17.9802	73.2835	0.542583	cc	5007	7725	5007	257	OG0008381	core	257	OG0008382	core	533	gc_low	1E4_chr8_392143_405858	0.492947	1	2.5889	-0.176901	0.0792236	-0.00477214	0.485128	0.00781888	0.527924	0.0146594	11.1282	6.85203	76.5088	-3.22533	0.969802	0.00162654	3.02543	0.674572	0	0	98.8688	1.13121	0.0520103	1276	4.07604e-05	DHH_Ada_group12213
DHH_Ada	1E4_chr9	1670639	1684272	362	97.352	13633	18633	12.773	73.1659	0.536785	cc	28919	15891	15891	121	OG0009260	core	3279	OG0000513	core	121	gc_low	1E4_chr9_1670639_1684272	0.47884	1	2.58163	-0.495632	0.078585	-0.00413358	0.483576	-0.00473607	0.531654	0.00513098	14.3377	-1.56463	76.3891	-3.22326	0.970827	-0.0383942	3.12326	1.07774	0	0	98.8591	-1.50709	0.0950463	1276	7.44877e-05	DHH_Ada_group13136
DHH_Ada	1E4_chr9	324429	338186	362	98.1319	13757	18757	19.9552	73.3433	0.571172	cc	12684	14623	12684	198	OG0008926	core	198	OG0008927	core	308	gc_low	1E4_chr9_324429_338186	0.49373	1	2.44491	-0.145909	0.0707518	0.00448334	0.495519	-0.00178945	0.527266	0.0439059	9.74646	10.2088	78.095	-4.75171	0.855967	0.0726047	2.94622	1.15678	0	0	97.8234	0.308499	0.0738506	1276	5.78767e-05	DHH_Ada_group12563
DHH_Ada	3D1_chr1	2315987	2327522	362	99.8093	11535	16535	0	84.8806	0.491403	cc	3102	3323	3102	1069	OG0013296	accessory	21838	OG0010252	accessory	1069	gc_low	3D1_chr1_2315987_2327522	0.46902	1	2.475	0.554001	0.0828529	0.000219147	0.475662	-0.00664161	0.520352	-0.028949	12.5307	-12.5307	79.1846	5.69599	0.972041	0.0279589	3.09445	0.397545	0	0	99.3208	0.488502	0.0833955	1276	6.5357e-05	DHH_Ada_group582
DHH_Ada	3D1_chr1	2619098	2627603	362	100	8505	13505	0	99.6594	0.437025	cc	5	28	5	6794	OG0001217	core	6794	OG0001218	core	11521	gc_low	3D1_chr1_2619098_2627603	0.46395	1	2.94455	0.887446	0.0877457	0.00551449	0.478432	-0.0144818	0.511683	-0.0746579	7.341	-7.341	80.9997	18.6597	1.04215	-0.0174599	2.65172	-1.87372	0	0	99.6485	0.351471	0.0987856	1276	7.74182e-05	DHH_Ada_group654
DHH_Ada	3D1_chr1	5423878	5429801	362	97.9402	5923	10923	6.05145	77.1034	0.490204	cc	10070	14	14	180	OG0002128	core	180	OG0002129	core	8229	gc_low	3D1_chr1_5423878_5429801	0.499216	1	2.59762	-0.339623	0.0707432	-0.00412875	0.493681	0.0055355	0.498855	-0.00865128	6.09175	-0.0403021	81.2962	-4.19281	0.851956	-0.0403618	1.60099	-0.424992	0	0	97.7354	0.204827	0.0354009	1276	2.77437e-05	DHH_Ada_group1336
DHH_Ada	3D1_chr11	1223419	1237103	362	99.4081	13684	18684	1.46114	73.8707	0.537185	cc	2244	19051	2244	2228	OG0003073	core	5412	OG0000384	core	2228	gc_low	3D1_chr11_1223419_1237103	0.467868	1	3.29837	0.0496312	0.0989852	0.000544569	0.471614	-0.00374587	0.507986	0.029199	1.36302	0.0981233	82.2965	-8.42585	1.15049	0.0443145	2.26577	1.08523	0	0	99.8416	-0.433556	0.0339202	1276	2.65833e-05	DHH_Ada_group2559
DHH_Ada	3D1_chr12	1102933	1116648	362	99.5115	13715	18715	10.1149	73.2835	0.554378	cc	3968	54826	3968	356	OG0009651	accessory	605	OG0003398	core	356	gc_low	3D1_chr12_1102933_1116648	0.482759	1	2.60009	-0.0470938	0.0842808	-0.00512719	0.483843	-0.00108424	0.538477	0.0159005	11.9351	-1.82018	74.7519	-1.46846	1.01324	-0.0932402	3.57955	0.0194452	0	0	99.6375	-0.125979	0.0921422	1276	7.22117e-05	DHH_Ada_group3034
DHH_Ada	3D1_chr15	504623	518338	362	94.7867	13715	18715	0	92.2896	0.461815	ac	1207	238	238	8497	OG0011038	core	8497	OG0011039	core	22519	gc_low	3D1_chr15_504623_518338	0.510972	0.99	2.95769	0.971313	0.0687191	-0.0075906	0.499059	0.0119125	0.501317	-0.0395016	5.48247	-5.48247	83.3601	8.92953	0.83492	-0.0773439	2.40225	-0.0242497	0	0	96.1111	-1.32442	0.0386579	1276	3.02961e-05	DHH_Ada_group3934
DHH_Ada	3D1_chr17	106023	119726	362	100	13703	18703	0	75.4692	0.542383	ac	4929	1863	1863	120	OG0003791	accessory	2074	OG0010842	accessory	120	gc_low	3D1_chr17_106023_119726	0.508621	0.98	2.36514	-0.282143	0.070019	-0.00575564	0.495036	0.0135854	0.524791	0.0175921	8.97443	-8.97443	78.2469	-2.7777	0.848784	-0.138639	2.90562	0.364377	0	0	98.2502	1.74982	0.05639	1276	4.41928e-05	DHH_Ada_group4390
DHH_Ada	3D1_chr3	3368957	3374657	362	99.2456	5700	10700	13.4673	63.243	0.533587	cc	2187	745	745	631	OG0005690	core	705	OG0000057	accessory	631	gc_low	3D1_chr3_3368957_3374657	0.483364	1	2.56727	0.233732	0.0744979	-0.011802	0.488464	-0.00510034	0.520794	0.0127933	10.6087	2.85858	77.1608	-13.9178	0.933789	-0.0171218	2.66027	0.212726	0	0	99.1013	0.144279	0.0760339	1276	5.95877e-05	DHH_Ada_group7726
DHH_Ada	3D1_chr4	2436943	2444819	362	100	7876	12876	0	98.7729	0.457017	cc	2	1	1	3246	OG0006357	core	3246	OG0006358	core	9789	gc_low	3D1_chr4_2436943_2444819	0.48511	1	2.78652	0.724476	0.0774905	-0.00147169	0.482045	0.00306541	0.518713	-0.0616956	7.87937	-7.87937	79.8762	18.8967	0.920583	-0.000583363	2.78324	-2.48224	0	0	99.3685	0.63148	0.0639358	1276	5.01064e-05	DHH_Ada_group8035
DHH_Ada	3D1_chr4	2940249	2952672	362	100	12423	17423	3.2658	82.4083	0.501399	cc	143	38908	143	894	OG0013098	accessory	7707	OG0006457	core	894	gc_low	3D1_chr4_2940249_2952672	0.473354	1	3.03521	-0.0832072	0.0971568	-0.0038966	0.469948	0.00340632	0.502978	-0.00157915	6.99042	-3.72462	79.4974	2.91089	1.13874	0.0774799	2.67119	-0.513186	0	0	89.0209	10.9791	0.0670903	1276	5.25786e-05	DHH_Ada_group8174
DHH_Ada	3D1_chr6	1049076	1053811	362	100	4735	9735	0	98.2332	0.459216	cc	6793	148	148	7013	OG0007404	core	11511	OG0007405	core	7013	gc_low	3D1_chr6_1049076_1053811	0.470535	1	2.85661	0.989387	0.0769302	-0.00169512	0.482278	-0.0117433	0.508531	-0.0493148	9.77005	-9.77005	81.9851	16.2481	0.964448	0.114917	2.92543	-0.752432	0	0	99.0512	0.948828	0.0663926	1276	5.20318e-05	DHH_Ada_group10555
DHH_Ada	3D1_chr7	1083314	1097029	362	99.7886	13715	18715	17.8894	73.8445	0.571971	cc	496	18370	496	499	OG0008007	core	1086	OG0008008	core	499	gc_low	3D1_chr7_1083314_1097029	0.497649	1	2.81086	-0.111859	0.0712466	7.0046e-05	0.496671	0.000978346	0.534479	0.0374919	9.45712	8.43227	78.6844	-4.83993	0.874847	-0.0970695	2.7017	-0.00570382	0	0	97.8187	1.96982	0.0578426	1276	4.53312e-05	DHH_Ada_group11065
DHH_Ada	3D1_chr8	1144673	1158400	362	97.6178	13727	18727	13.9371	73.4768	0.534586	cc	29044	24366	24366	118	OG0008574	core	2038	OG0008575	core	118	gc_low	3D1_chr8_1144673_1158400	0.474922	1	2.53156	-0.455558	0.081745	0.00211083	0.476387	-0.00146474	0.520249	0.0143371	11.9592	1.97794	77.9473	-4.47048	0.961362	-0.0382855	2.80874	1.57826	0	0	98.5771	-0.959295	0.0825018	1276	6.46566e-05	DHH_Ada_group11745
DHH_Ada	3D1_chr8	2173785	2187563	362	99.5427	13778	18778	15.8537	73.3731	0.542983	cc	13920	25675	13920	96	OG0008873	core	96	OG0008874	core	183	gc_low	3D1_chr8_2173785_2187563	0.490596	1	2.12218	-0.135179	0.0784122	-4.23093e-05	0.490291	0.000305494	0.533511	0.0094716	13.6498	2.20388	75.6303	-2.25717	0.907994	-0.0566428	3.52286	0.621141	0	0	99.583	-0.0402822	0.0519946	1276	4.07481e-05	DHH_Ada_group11922
DHH_Ada	3D1_chr8	765559	777732	362	100	12173	17173	12.7584	85.419	0.47621	cc	14468	5	5	310	OG0008444	core	310	OG0010161	accessory	7374	gc_low	3D1_chr8_765559_777732	0.481975	1	2.69346	-0.200455	0.0711851	0.00483367	0.493412	-0.0114371	0.503573	-0.0273629	6.466	6.2924	82.0773	3.34166	0.853433	0.0780734	1.80095	-1.02295	0	0	97.4055	2.59451	0.107587	1276	8.43161e-05	DHH_Ada_group12151
DHH_Ada	3D1_chr9	143544	157218	362	100	13674	18674	19.9957	73.2248	0.571172	cc	19155	15342	15342	126	OG0008926	core	126	OG0008927	core	394	gc_low	3D1_chr9_143544_157218	0.496082	1	2.63952	-0.535519	0.0623167	0.00429775	0.51216	-0.0160781	0.536915	0.0342574	11.1548	8.84092	77.9765	-4.75169	0.708989	0.158658	3.16996	1.01604	0	0	69.6791	30.3209	0.0999617	1276	7.83399e-05	DHH_Ada_group12563
DHH_Ada	3D1_chr9	1862578	1876293	362	65.0529	13715	18715	21.5816	73.2835	0.551979	cc	11803	81879	11803	40	OG0009306	core	290	OG0012276	accessory	40	gc_low	3D1_chr9_1862578_1876293	0.52116	0.97	2.5107	-0.897698	0.0615278	-0.00510146	0.512992	0.00816775	0.531133	0.0208464	11.0038	10.5778	78.0427	-4.75923	0.70594	-0.0847276	2.86832	1.20368	0	0	70.1459	-5.093	0.0446729	1276	3.50101e-05	DHH_Ada_group13074
DHH_Ada	3D7_chr1	1296058	1309747	362	0	13689	18689	13.7889	73.2463	0.545182	cc	69651	97525	69651	0	OG0013785_OG0014881_OG0000521_OG0000521	accessory	0	OG0013785_OG0014881_OG0000521_OG0000521	accessory	0	gc_moderate	3D7_chr1_1296058_1309747	0.567398	1	0.233946	-0.233946	0.0221492	0.00292916	0.56507	0.00232814	0.537268	0.00791367	12.6035	1.18536	75.0649	-1.8186	-0.149758	-0.0437908	4.13412	0.708885	1	0	0.270301	-0.270301	0.0225696	1276	1.76877e-05	DHH_Ada_group418
DHH_Ada	3D7_chr1	437421	451094	362	98.7347	13673	18673	10.6678	73.2234	0.556577	cc	69904	19173	19173	509	OG0010781	accessory	1020	OG0000601	core	509	gc_low	3D7_chr1_437421_451094	0.474138	1	2.62994	0.0780597	0.0814876	-0.00311766	0.472975	0.00116306	0.535119	0.0214581	13.2314	-2.56358	76.6068	-3.38346	0.975962	-0.0657059	3.29961	0.983386	0	0	99.0644	-0.329709	0.0699286	1276	5.4803e-05	DHH_Ada_group192
DHH_Ada	3D7_chr1	5105931	5118222	362	100	12291	17291	11.9542	85.5416	0.478209	cc	28614	1	1	144	OG0001986	core	144	OG0001987	core	14510	gc_low	3D7_chr1_5105931_5118222	0.471787	1	2.58278	-0.421776	0.0807081	0.00236405	0.473189	-0.00140167	0.507337	-0.0291282	8.02276	3.93144	80.5359	5.00567	0.942742	-0.0302424	2.71569	-2.41469	0	0	99.0238	0.976249	0.0714339	1276	5.59827e-05	DHH_Ada_group1192
DHH_Ada	3D7_chr1	5591787	5597424	362	100	5637	10637	0	99.8966	0.445422	cc	12	1	1	7174	OG0002123	core	7174	OG0002124	accessory	46910	gc_low	3D7_chr1_5591787_5597424	0.462382	1	3.44963	0.40637	0.10117	0.000711069	0.463249	-0.000866535	0.46741	-0.0219876	1.7947	-1.7947	92.2032	7.69341	1.20532	-0.0303165	0.800153	-0.499153	0	0	99.9862	0.0138058	0.0175187	1276	1.37294e-05	DHH_Ada_group1316
DHH_Ada	3D7_chr1	872365	884135	362	98.853	11770	16770	10.4174	84.9434	0.5006	cc	12176	26	26	754	OG0000707	core	754	OG0000708	core	7979	gc_low	3D7_chr1_872365_884135	0.47884	1	2.73717	0.140832	0.081043	-0.00032201	0.479452	-0.000611782	0.51823	-0.0176302	11.1543	-0.736922	81.11	3.83332	0.981689	0.0321997	2.46269	-1.03169	0	0	98.6146	0.238393	0.0733087	1276	5.74519e-05	DHH_Ada_group300
DHH_Ada	3D7_chr10	1514748	1525269	362	100	10521	15521	0	83.5835	0.512995	cc	74094	34	34	1088	OG0009518	accessory	1088	OG0009519	accessory	4576	gc_low	3D7_chr10_1514748_1525269	0.485893	1	2.82533	0.211666	0.0876099	0.00016442	0.482948	0.00294532	0.521225	-0.00822994	7.06111	-7.06111	79.149	4.43454	1.0625	-0.0358356	2.29519	-0.75119	0	0	99.4696	0.53041	0.0400711	1276	3.14037e-05	DHH_Ada_group2008
DHH_Ada	3D7_chr11	1319329	1328462	362	100	9133	14133	0	83.1458	0.465014	cc	2244	5101	2244	5412	OG0003073	core	5412	OG0010815	accessory	10352	gc_low	3D7_chr11_1319329_1328462	0.472571	1	3.33201	0.400995	0.0983767	0.000369374	0.472462	0.000108613	0.505778	-0.0407644	1.15351	-1.15351	81.0144	2.13145	1.14375	0.0120907	2.62879	0.722207	0	0	99.8243	0.175683	0.0178899	1276	1.40203e-05	DHH_Ada_group2559
DHH_Ada	3D7_chr11	206126	216476	362	67.6329	10350	15350	15.0033	83.7134	0.523591	cc	18866	1	1	198	OG0002784	core	198	OG0002785	core	17689	gc_low	3D7_chr11_206126_216476	0.499216	1	2.6941	-0.395103	0.0770899	-0.00420593	0.489541	0.00967462	0.514436	0.00915534	13.3828	1.62044	82.0632	1.65017	0.890644	-0.0961238	2.14378	-1.84278	0	0	91.7434	-24.1105	0.0611375	1276	4.79134e-05	DHH_Ada_group2334
DHH_Ada	3D7_chr13	112991	126707	362	98.4908	13716	18716	0	87.1874	0.515994	cc	11	2296	11	251	OG0003517	core	10202	OG0009656	accessory	251	gc_low	3D7_chr13_112991_126707	0.480408	1	2.71408	-0.313082	0.0797996	-0.00534819	0.475296	0.00511241	0.517992	-0.00199784	7.85809	-7.85809	81.3246	5.86285	0.983128	-0.162615	2.31355	-1.23455	0	0	98.9803	-0.489449	0.0857698	1276	6.72177e-05	DHH_Ada_group3318
DHH_Ada	3D7_chr17	411582	421392	362	100	9810	14810	0	83.9568	0.504598	ac	1802	6917	1802	19909	OG0011365	accessory	19909	OG0011415	accessory	56341	gc_low	3D7_chr17_411582_421392	0.509404	1	3.11789	1.18111	0.0658746	-0.00161132	0.504491	0.00491338	0.513268	-0.00866991	5.84948	-5.84948	80.7141	3.24269	0.836043	-0.0547933	2.50097	0.755033	0	0	89.5885	10.4115	0.075277	1276	5.89945e-05	DHH_Ada_group4404
DHH_Ada	3D7_chr19	262030	270841	362	100	8811	13811	0	98.6098	0.47521	ac	3	149	3	19563	OG0010619	accessory	19563	OG0011246	accessory	21693	gc_low	3D7_chr19_262030_270841	0.5	0.94	2.87006	1.42094	0.0651047	-5.77021e-05	0.505941	-0.0059414	0.522007	-0.0467969	7.58362	-7.58362	80.3044	18.3054	0.80467	0.0741178	2.82424	-2.22224	0	0	81.1252	18.8748	0.0677143	1276	5.30677e-05	DHH_Ada_group4752
DHH_Ada	3D7_chr2	483913	497616	362	99.1535	13703	18703	21.0929	73.2663	0.540184	cc	14719	5809	5809	303	OG0003847	core	495	OG0003848	core	303	gc_low	3D7_chr2_483913_497616	0.487461	1	2.58164	-0.0986375	0.078585	-0.0025662	0.483576	0.00388487	0.531654	0.00852962	14.3378	6.75511	76.389	-3.12273	0.970827	0.0897789	3.12329	0.640714	0	0	98.8591	0.29435	0.0582957	1276	4.56863e-05	DHH_Ada_group5081
DHH_Ada	3D7_chr3	2858377	2872092	362	99.3292	13715	18715	20.4382	73.2835	0.555978	cc	13371	21507	13371	160	OG0005488	core	464	OG0005489	core	160	gc_low	3D7_chr3_2858377_2872092	0.473354	1	2.47758	-0.270577	0.0798252	0.0040306	0.478386	-0.00503228	0.526578	0.0294003	9.218	11.2202	79.3072	-6.02376	0.979852	0.0334811	2.63506	1.49094	0	0	98.6969	0.632326	0.0867029	1276	6.7949e-05	DHH_Ada_group7616
DHH_Ada	3D7_chr3	3210315	3224071	362	98.6551	13756	18756	16.2455	73.3419	0.541583	cc	22277	35355	22277	286	OG0005584	core	709	OG0005585	core	286	gc_low	3D7_chr3_3210315_3224071	0.480408	1	2.72477	-0.266769	0.0779872	0.00195006	0.482508	-0.00209964	0.52147	0.0201129	8.97788	7.26759	78.544	-5.20212	0.942646	0.0996073	2.95086	1.39714	0	0	99.1431	-0.487932	0.0862709	1276	6.76104e-05	DHH_Ada_group6855
DHH_Ada	3D7_chr3	953218	966933	362	97.9439	13715	18715	18.4024	73.2835	0.515194	cc	9635	103497	9635	89	OG0000432	core	843	OG0004986	core	89	gc_low	3D7_chr3_953218_966933	0.489812	1	2.5088	-0.554796	0.0765528	-0.00131773	0.486575	0.00323738	0.514147	0.00104724	13.2706	5.13175	77.0675	-3.78399	0.917263	-0.0283739	3.33021	0.653788	0	0	98.9547	-1.01083	0.0664293	1276	5.20605e-05	DHH_Ada_group6610
DHH_Ada	3D7_chr5	1879171	1891080	362	99.3282	11909	16909	4.3882	90.993	0.468613	cc	2	1	1	1759	OG0006978	core	1759	OG0013055	accessory	2554	gc_low	3D7_chr5_1879171_1891080	0.481975	1	2.70502	0.540977	0.0768488	-0.00239734	0.482352	-0.000376998	0.52279	-0.0541771	8.86543	-4.47723	79.7858	11.2072	0.973493	0.0122215	2.75921	-2.45821	0	0	99.1999	0.128293	0.0809592	1276	6.34477e-05	DHH_Ada_group9571
DHH_Ada	3D7_chr5	2292196	2296683	362	100	4487	9487	0	99.6522	0.426629	cc	1	787	1	5860	OG0007077	core	6233	OG0007078	core	5860	gc_low	3D7_chr5_2292196_2296683	0.443797	1	3.59215	0.175851	0.103543	-0.00244595	0.442709	0.00108765	0.441975	-0.0153461	1.47156	-1.47156	96.6915	2.96063	1.3835	0.00610926	0.522389	-0.221389	0	0	99.9843	0.0157248	0.00184511	1276	1.44601e-06	DHH_Ada_group9756
DHH_Ada	3D7_chr7	188416	202144	362	58.2751	13728	18728	0	79.2129	0.44982	cc	1394	5205	1394	5039	OG0011499	accessory	5039	OG0007799	core	8595	gc_low	3D7_chr7_188416_202144	0.516458	1	2.69177	1.01023	0.0601412	-0.00293121	0.514243	0.00221466	0.51847	-0.0686504	10.8578	-10.8578	77.8707	1.34227	0.710955	-0.0284158	3.31444	-0.169443	0	0	60.8478	-2.57275	0.0689732	1276	5.40542e-05	DHH_Ada_group11279
DHH_Ada	3D7_chr8	304197	317912	362	100	13715	18715	23.5854	73.2835	0.537585	cc	71044	128481	71044	243	OG0008340	core	243	OG0008341	core	345	gc_low	3D7_chr8_304197_317912	0.478056	1	2.5088	-0.121796	0.0765528	0.00416816	0.486575	-0.00851862	0.514147	0.0234382	13.2706	10.3148	77.0675	-3.78399	0.917263	-0.0582884	3.33021	1.52179	0	0	98.9547	1.04531	0.0799201	1276	6.26333e-05	DHH_Ada_group12030
DHH_Ada	3D7_chr8	671982	684424	362	99.8553	12442	17442	6.71941	85.6324	0.505798	cc	7	16232	7	531	OG0010501	accessory	100136	OG0008401	core	531	gc_low	3D7_chr8_671982_684424	0.489028	1	2.56727	0.158732	0.0744979	0.00152088	0.488464	0.000563657	0.520794	-0.0149958	10.6087	-3.8893	77.1608	8.47161	0.933789	0.0807043	2.66027	-1.75727	0	0	99.1013	0.753994	0.0555587	1276	4.35413e-05	DHH_Ada_group12242
DHH_Ada	Arg_chr1	1133009	1146730	362	100	13721	18721	19.406	76.2139	0.523191	cc	10620	9	9	57	OG0000784	core	57	OG0000785	core	982	gc_low	Arg_chr1_1133009_1146730	0.47884	0.99	2.24114	-0.478143	0.0698084	0.0109126	0.489793	-0.0109534	0.513209	0.00998176	9.60696	9.79906	79.456	-3.24213	0.870856	0.185482	2.69342	-1.69342	0	0	98.8432	1.15681	0.0818046	1276	6.41102e-05	DHH_Ada_group367
DHH_Ada	Arg_chr11	1347762	1361447	362	100	13685	18685	1.46107	74.4073	0.534586	cc	122	19025	122	1239	OG0003073	core	10014	OG0010815	accessory	1239	gc_low	Arg_chr11_1347762_1361447	0.473354	1	3.1352	-0.0421957	0.0992121	-0.00203346	0.471791	0.00156303	0.513442	0.0211443	2.16826	-0.707195	81.7967	-7.38947	1.15071	0.0626209	1.95429	0.13571	0	0	99.8705	0.129533	0.0209177	1276	1.63932e-05	DHH_Ada_group2559
DHH_Ada	Arg_chr11	1731307	1740698	362	100	9391	14391	0	82.628	0.437025	cc	4399	3849	3849	12250	OG0009624	accessory	44071	OG0000007	accessory	12250	gc_low	Arg_chr11_1731307_1740698	0.45768	1	3.63392	0.454081	0.108874	5.98681e-05	0.455759	0.00192148	0.45202	-0.0149947	0.559905	-0.559905	82.9915	-0.363506	1.1175	-0.0025539	3.38002	0.20498	0	0	99.9919	0.00812069	0.00756709	1276	5.93032e-06	DHH_Ada_group2601
DHH_Ada	Arg_chr12	639937	653664	362	99.541	13727	18727	14.1881	73.3006	0.541783	cc	17156	23002	17156	239	OG0003273	core	239	OG0003274	core	2106	gc_low	Arg_chr12_639937_653664	0.475705	1	2.8143	-0.434304	0.0809873	0.00365223	0.479158	-0.00345341	0.512133	0.0296502	8.87182	5.31625	81.2301	-7.92956	0.974931	-0.0382217	2.59399	1.64001	0	0	98.9178	0.623215	0.0821577	1276	6.43869e-05	DHH_Ada_group2982
DHH_Ada	Arg_chr12	88152	101868	362	97.317	13716	18716	19.7318	73.2849	0.551979	cc	6031	27066	6031	144	OG0003152	core	144	OG0003153	core	636	gc_low	Arg_chr12_88152_101868	0.503135	1	2.36597	-0.204966	0.0704689	-0.00228711	0.497043	0.00609194	0.526939	0.0250403	10.1395	9.59229	78.2677	-4.98284	0.84164	-0.109246	2.92691	0.853086	0	0	97.5878	-0.270777	0.0423947	1276	3.32247e-05	DHH_Ada_group2665
DHH_Ada	Arg_chr13	994026	1007745	362	98.2142	13719	18719	10.6843	73.2892	0.543982	cc	6955	4627	4627	329	OG0003719	core	3340	OG0003720	core	329	gc_low	Arg_chr13_994026_1007745	0.464734	1	2.4686	0.0504049	0.0810389	0.00124949	0.47325	-0.00851582	0.516503	0.0274787	9.38095	1.30338	78.7005	-5.4113	0.962467	-0.0488864	3.00885	0.656147	0	0	98.8188	-0.604669	0.0910458	1276	7.13525e-05	DHH_Ada_group3277
DHH_Ada	Arg_chr14	101728	115046	362	100	13318	18318	0	80.4072	0.508197	ac	26	16592	26	3220	OG0011209	core	3220	OG0011393	accessory	3896	gc_low	Arg_chr14_101728_115046	0.478056	0.98	2.80861	0.699389	0.0916954	0.0023485	0.478602	-0.000546182	0.522938	-0.0147405	6.04887	-6.04887	78.0159	2.39132	1.09423	0.0427546	2.73811	-1.30711	0	0	99.733	0.267045	0.0494475	1276	3.8752e-05	DHH_Ada_group3692
DHH_Ada	Arg_chr2	621570	635048	362	100	13478	18478	10.4394	83.6562	0.492003	cc	728	1419	728	223	OG0003939	core	27886	OG0003940	core	223	gc_low	Arg_chr2_621570_635048	0.456113	1	3.51567	-1.16567	0.107263	-0.00303084	0.458789	-0.00267571	0.468533	0.0234705	2.61979	7.81966	88.3208	-4.66459	1.19817	0.0364015	2.38415	0.478848	0	0	99.9555	0.0444662	0.0844211	1276	6.61607e-05	DHH_Ada_group5178
DHH_Ada	Arg_chr3	2708890	2722603	362	98.4467	13713	18713	15.898	73.2806	0.543982	cc	15220	132658	15220	133	OG0005431	core	629	OG0005432	core	133	gc_low	Arg_chr3_2708890_2722603	0.478056	1	2.74006	-0.613061	0.0806899	0.00238224	0.479529	-0.00147327	0.515183	0.0287991	10.5978	5.30026	80.9994	-7.71876	0.970896	0.00278816	2.78768	1.39432	0	0	99.0212	-0.57442	0.0519679	1276	4.07272e-05	DHH_Ada_group7561
DHH_Ada	Arg_chr4	1705271	1718986	362	100	13715	18715	0	74.7475	0.546981	cc	1610	3641	1610	337	OG0011722	accessory	536	OG0009845	accessory	337	gc_low	Arg_chr4_1705271_1718986	0.453762	1	3.42647	-0.897471	0.104854	-0.00610753	0.460973	-0.00721061	0.461873	0.085108	2.20765	-2.20765	87.7962	-13.0487	1.1698	-0.0983683	1.6683	1.5387	0	0	99.9344	0.0655559	0.109194	1276	8.55753e-05	DHH_Ada_group7981
DHH_Ada	Arg_chr4	2130953	2144666	362	99.6573	13713	18713	8.22957	73.2806	0.530188	cc	12866	34770	12866	961	OG0000458	core	4234	OG0006269	core	961	gc_low	Arg_chr4_2130953_2144666	0.454545	1	2.61526	0.367742	0.0817738	0.0122701	0.4755	-0.0209555	0.529536	0.000651649	7.47166	0.757914	80.1536	-6.87302	0.966894	-0.0446719	2.0925	2.0165	0	0	99.3558	0.301418	0.125575	1276	9.84127e-05	DHH_Ada_group7843
DHH_Ada	Arg_chr4	335766	349444	362	100	13678	18678	2.97141	73.2305	0.541983	cc	5533	42083	5533	1946	OG0005787	core	3152	OG0005788	core	1946	gc_low	Arg_chr4_335766_349444	0.482759	1	2.96358	0.325419	0.0830367	3.54407e-05	0.477666	0.00509343	0.516118	0.0258648	7.65521	-4.6838	79.6411	-6.41053	0.97076	-0.0365492	2.82063	0.922365	0	0	99.5218	0.478241	0.0614087	1276	4.8126e-05	DHH_Ada_group7912
DHH_Ada	Arg_chr5	2051527	2065254	362	98.1496	13727	18727	15.7046	74.5715	0.545182	cc	11008	434	434	579	OG0007007	core	579	OG0007008	core	1482	gc_low	Arg_chr5_2051527_2065254	0.463166	1	2.59215	0.17085	0.0821159	-0.000611183	0.474333	-0.0111673	0.524396	0.020786	13.2073	2.4973	78.537	-3.96557	0.98066	-0.11319	2.86018	-0.222177	0	0	98.954	-0.804406	0.156393	1276	0.000122565	DHH_Ada_group9629
DHH_Ada	Arg_chr5	2405991	2416437	362	100	10446	15446	0.038845	89.842	0.486006	cc	1330	2	2	2495	OG0007077	core	15640	OG0007078	core	2495	gc_low	Arg_chr5_2405991_2416437	0.444357	1	3.21829	0.178711	0.107355	1.187e-05	0.442677	0.00168007	0.482558	0.0034482	2.64601	-2.60716	89.1177	0.724337	1.37141	0.00208274	0.604559	-0.127559	0	0	99.9275	0.072503	0.00168351	1276	1.31936e-06	DHH_Ada_group9756
DHH_Ada	Arg_chr6	1288083	1301799	362	100	13716	18716	5.98418	73.2849	0.541383	cc	30508	40622	30508	1172	OG0007464	core	2862	OG0007465	core	1172	gc_low	Arg_chr6_1288083_1301799	0.479624	1	2.72996	0.339043	0.0798107	-0.000657137	0.48241	-0.00278586	0.526013	0.0153702	9.49869	-3.51451	77.3174	-4.03248	0.966426	-0.00589995	2.73881	1.74519	0	0	98.9601	1.03993	0.0787233	1276	6.16954e-05	DHH_Ada_group10591
DHH_Ada	Arg_chr6	1524880	1532055	362	100	7175	12175	5.58522	79.4661	0.484806	cc	6800	4492	4492	1582	OG0007524	core	15497	OG0007525	core	1582	gc_low	Arg_chr6_1524880_1532055	0.442006	1	3.27638	-0.0773826	0.10592	0.00458141	0.456576	-0.01457	0.471603	0.0132029	2.75673	2.82848	83.142	-3.67592	1.17105	-0.000591339	2.24909	1.40391	0	0	99.9539	0.0461107	0.0698301	1276	5.47258e-05	DHH_Ada_group10642
DHH_Ada	Arg_chr6	1988623	2002255	362	98.1294	13632	18632	8.44783	87.5751	0.486605	cc	13	2165	13	927	OG0011108	accessory	6696	OG0007657	core	927	gc_low	Arg_chr6_1988623_2002255	0.478056	1	2.60985	0.358152	0.0828822	-0.00294492	0.476543	0.00151311	0.514369	-0.0277641	12.5397	-4.09188	80.3833	7.19181	0.979162	-0.183981	2.30601	-1.16001	0	0	98.6688	-0.53936	0.0973924	1276	7.63263e-05	DHH_Ada_group10681
DHH_Ada	Arg_chr6	2166116	2177663	362	100	11547	16547	2.94918	84.8915	0.502199	cc	3385	1	1	737	OG0007681	core	737	OG0007682	core	30201	gc_low	Arg_chr6_2166116_2177663	0.485893	1	2.72996	0.138043	0.0798107	-0.00144084	0.48241	0.00348314	0.526013	-0.0238138	9.49869	-6.54952	77.3174	7.57415	0.966426	-0.00809293	2.73881	-2.43781	0	0	98.9601	1.03993	0.0520508	1276	4.07922e-05	DHH_Ada_group10777
DHH_Ada	Arg_chr6	2285156	2290871	362	100	5715	10715	18.9361	76.6682	0.530788	cc	77709	6905	6905	472	OG0007709	core	472	OG0007710	core	16418	gc_low	Arg_chr6_2285156_2290871	0.478578	1	2.76355	-0.0885492	0.069966	-0.00413527	0.494862	-0.0162836	0.508234	0.0225542	7.35534	11.5807	81.8711	-5.20287	0.85131	0.131741	2.25446	1.58454	0	0	96.5699	3.43009	0.0905985	1276	7.10019e-05	DHH_Ada_group10794
DHH_Ada	Arg_chr6	652381	659958	362	98.4295	7577	12577	10.7657	80.1224	0.513195	cc	25182	6788	6788	1147	OG0007303	core	1147	OG0007304	core	14541	gc_low	Arg_chr6_652381_659958	0.44279	0.98	3.454	-0.393997	0.105754	-0.00230607	0.462566	-0.0197758	0.4679	0.0452949	3.07565	7.69004	83.0995	-2.97709	1.19066	-0.0511234	1.7138	2.1182	0	0	99.8545	-1.42502	0.090133	1276	7.06371e-05	DHH_Ada_group10387
DHH_Ada	Arg_chr7	421105	429061	362	99.2333	7956	12956	7.20902	80.7039	0.506397	cc	1	16427	1	670	OG0007839	core	67129	OG0007840	core	670	gc_low	Arg_chr7_421105_429061	0.482759	1	2.82893	-0.00193195	0.0883875	-0.00296434	0.4808	0.00195942	0.519351	-0.0129538	6.91104	0.297976	79.3808	1.3231	1.06843	-0.0136397	2.06264	-1.76164	0	0	99.5964	-0.36308	0.0702128	1276	5.50257e-05	DHH_Ada_group11352
DHH_Ada	Arg_chr8	2011408	2024486	362	99.2965	13078	18078	8.29185	80.4458	0.518593	cc	13981	766	766	96	OG0008873	core	96	OG0008874	core	1661	gc_low	Arg_chr8_2011408_2024486	0.492947	1	2.07332	-0.0863186	0.0779426	-0.00349115	0.49191	0.00103661	0.531109	-0.0125159	12.7206	-4.42878	76.4877	3.95812	0.900114	0.00266411	3.42563	-0.540629	0	0	99.1998	0.0967186	0.0293528	1276	2.30037e-05	DHH_Ada_group11922
DHH_Ada	Aus_chr1	716260	717559	362	95.458	1299	6299	0	98.73	0.454018	cc	3	26	3	5503	OG0009406	accessory	16550	OG0009407	accessory	5503	gc_low	Aus_chr1_716260_717559	0.468048	1	2.8143	0.926696	0.0809873	-0.00104997	0.479158	-0.0111104	0.512133	-0.0581148	8.87182	-8.87182	81.2301	17.4998	0.974931	0.113305	2.59399	-1.99199	0	0	98.9178	-3.45979	0.0926319	1276	7.25955e-05	DHH_Ada_group240
DHH_Ada	Aus_chr11	1469747	1479595	362	100	9848	14848	0	99.9933	0.536585	cc	6926	2	2	1534	OG0003073	core	28848	OG0000006	accessory	1534	gc_low	Aus_chr11_1469747_1479595	0.476489	1	3.19436	-0.00836274	0.0994961	-0.00153367	0.472428	0.00406053	0.522004	0.0145813	0.758651	-0.758651	88.0957	11.8976	1.12545	-0.0485298	1.15129	-0.674294	0	0	99.9732	0.0267548	0.00957512	1276	7.50402e-06	DHH_Ada_group2559
DHH_Ada	Aus_chr2	2373008	2382048	362	99.469	9040	14040	0	81.9943	0.478808	cc	29	27719	29	2553	OG0004369	core	10497	OG0004370	core	2553	gc_low	Aus_chr2_2373008_2382048	0.507053	0.99	2.95769	0.449313	0.0687191	-0.001321	0.499059	0.00799349	0.501317	-0.0225086	5.48247	-5.48247	83.3601	-1.36577	0.83492	-0.00158631	2.40225	-0.92525	0	0	96.1111	3.35788	0.0568673	1276	4.45669e-05	DHH_Ada_group5741
DHH_Ada	Aus_chr20	482668	496263	362	100	13595	18595	0	78.1393	0.528988	ac	3237	27	27	404	OG0011076	accessory	404	OG0011562	accessory	2504	gc_low	Aus_chr20_482668_496263	0.489812	1	2.88942	-0.282417	0.0809811	-0.00652967	0.479782	0.0100297	0.50814	0.0208479	5.98219	-5.98219	82.1317	-3.99241	0.972843	0.0128712	2.44585	-0.998854	0	0	99.3343	0.665667	0.091384	1276	7.16175e-05	DHH_Ada_group6266
DHH_Ada	Aus_chr20	676893	687349	362	100	10456	15456	0	85.4167	0.527789	ac	46	176	46	881	OG0000005	singleton	881	OG0013088	accessory	920	gc_low	Aus_chr20_676893_687349	0.499216	0.81	2.86255	0.0824515	0.06512	0.00384547	0.505325	-0.00610864	0.52595	0.00183923	6.36511	-6.36511	79.9705	5.44616	0.818819	0.150412	2.83772	-1.16572	0	0	83.954	16.046	0.0799029	1276	6.26198e-05	DHH_Ada_group6312
DHH_Ada	Aus_chr20	770047	783726	362	98.3478	13679	18679	0	82.9327	0.484206	ac	17555	664	664	2559	OG0011710	accessory	2559	chr_end	NA	NA	gc_low	Aus_chr20_770047_783726	0.489699	0.99	2.85754	0.550463	0.0806086	-0.00537345	0.480506	0.00919345	0.510974	-0.0267682	6.54446	-6.54446	80.8689	2.06379	0.979555	0.0349376	2.75805	0.0649513	0	0	99.2053	-0.857418	0.0738993	1276	5.79148e-05	DHH_Ada_group6199
DHH_Ada	Aus_chr20	85395	99111	362	98.4252	13716	18716	0	74.3802	0.501799	ac	8074	2040	2040	587	OG0013437	singleton	587	OG0011705	accessory	26626	gc_low	Aus_chr20_85395_99111	0.5	0.92	2.84609	-0.0770919	0.0686548	0.00109447	0.502016	-0.00201627	0.523438	-0.0216391	7.04784	-7.04784	78.7978	-4.4176	0.858604	-0.0300327	2.87697	0.433033	0	0	92.4455	5.97964	0.0557934	1276	4.37252e-05	DHH_Ada_group6204
DHH_Ada	Aus_chr3	3443424	3453175	362	100	9751	14751	5.87079	83.0452	0.494802	cc	2	81245	2	62	OG0005647	core	10855	OG0005648	core	62	gc_low	Aus_chr3_3443424_3453175	0.483542	1	2.45522	-0.656217	0.0808959	0.00374363	0.484048	-0.000505968	0.524876	-0.0300737	10.0295	-4.1587	76.3686	6.67663	0.992384	0.0346429	3.09899	-2.62199	0	0	99.2024	0.7976	0.0583813	1276	4.57534e-05	DHH_Ada_group6903
DHH_Ada	Aus_chr3	653874	667464	362	100	13590	18590	0	100	0.437425	cc	5365	1	1	5911	OG0004927	core	5911	OG0014039	singleton	14714	gc_low	Aus_chr3_653874_667464	0.46395	1	3.31944	0.452561	0.0876529	0.000121405	0.464351	-0.000400767	0.475104	-0.0376793	2.43863	-2.43863	92.8657	7.13426	1.13286	0.0138055	1.18996	-0.888956	0	0	99.8948	0.105177	0.0135729	1276	1.0637e-05	DHH_Ada_group7216
DHH_Ada	Aus_chr3	667464	681100	362	100	13636	18636	0	86.5851	0.501999	cc	1	4975	1	1078	OG0004927	core	19501	OG0014039	singleton	1078	gc_low	Aus_chr3_667464_681100	0.463166	1	2.93001	0.102988	0.0877743	3.72253e-09	0.463166	-3.63274e-08	0.513793	-0.0117943	3.76512	-3.76512	86.5257	0.0593563	1.13158	-3.93143e-08	2.16197	-1.86097	0	0	100	3.22495e-06	1e-06	1276	7.83699e-10	DHH_Ada_group7216
DHH_Ada	Aus_chr3	691635	705107	362	100	13472	18472	7.53032	86.466	0.52559	cc	10536	20998	10536	670	OG0014039	singleton	8464	OG0004928	core	670	gc_low	Aus_chr3_691635_705107	0.463166	1	2.93001	-0.103012	0.0877743	3.72253e-09	0.463166	-3.63274e-08	0.513793	0.0117967	3.76512	3.7652	86.5257	-0.0597452	1.13158	-3.93143e-08	2.16197	1.86103	0	0	100	3.22495e-06	1e-06	1276	7.83699e-10	DHH_Ada_group7216
DHH_Ada	Aus_chr4	1641514	1647995	362	100	6481	11481	17.0456	78.2249	0.52479	cc	23168	6927	6927	151	OG0006128	core	151	OG0006129	core	17657	gc_low	Aus_chr4_1641514_1647995	0.467868	1	2.5866	-0.404601	0.0820337	-0.000528971	0.474035	-0.00616678	0.525563	-0.000773343	13.3	3.74553	78.3213	-0.0963568	0.982461	0.0964868	2.93067	0.910332	0	0	98.9905	1.00948	0.103296	1276	8.09529e-05	DHH_Ada_group8616
DHH_Ada	Aus_chr4	1654921	1664891	362	100	9970	14970	8.40347	83.2933	0.538784	cc	2	28385	2	761	OG0006128	core	13558	OG0006129	core	761	gc_low	Aus_chr4_1654921_1664891	0.471787	1	2.89069	-0.00869111	0.0799134	-0.00232725	0.478381	-0.00659384	0.508606	0.0301785	7.73978	0.66369	83.932	-0.638715	0.979473	0.0621939	1.95152	-1.47452	0	0	99.316	0.683979	0.104707	1276	8.20591e-05	DHH_Ada_group8616
DHH_Ada	Aus_chr4	2549479	2559912	362	99.7987	10433	15433	8.97428	83.7815	0.518593	cc	43006	248	248	399	OG0006348	core	399	OG0000047	accessory	2592	gc_moderate	Aus_chr4_2549479_2559912	0.483542	1	2.54494	0.057062	0.0777401	-0.002505	0.47966	0.00388214	0.523169	-0.00457631	10.7074	-1.73312	79.7071	4.07441	0.979638	0.0203615	2.9805	-0.584502	0	0	98.8665	0.932231	0.0674481	1276	5.2859e-05	DHH_Ada_group8003
DHH_Ada	Aus_chr5	3016627	3030312	362	100	13685	18685	0.0535189	73.8239	0.533387	cc	2070	41373	2070	1156	OG0000479	accessory	1156	OG0007164	core	2491	gc_low	Aus_chr5_3016627_3030312	0.484326	1	2.94455	0.118446	0.0877457	-0.0038899	0.478432	0.0058942	0.511683	0.0217041	7.341	-7.28748	80.9997	-7.17573	1.04215	0.0411821	2.65172	0.664282	0	0	99.6485	0.351471	0.0632987	1276	4.96072e-05	DHH_Ada_group9853
DHH_Ada	Aus_chr6	2006816	2020502	362	99.9854	13686	18686	16.9539	73.242	0.528788	cc	5521	24175	5521	340	OG0007637	core	995	OG0000288	core	340	gc_low	Aus_chr6_2006816_2020502	0.466301	1	2.96358	-0.430581	0.0830367	0.00630503	0.477666	-0.0113646	0.516118	0.0126698	7.65521	9.29866	79.6411	-6.39907	0.97076	-0.0302835	2.82063	0.921365	0	0	99.5218	0.463628	0.101687	1276	7.96921e-05	DHH_Ada_group10653
DHH_Ada	Aus_chr6	2514904	2521823	362	95.3317	6919	11919	17.2665	79.0167	0.537585	cc	2	5425	2	121	OG0000007	accessory	860	OG0007727	core	121	gc_low	Aus_chr6_2514904_2521823	0.474138	1	2.60985	-0.523848	0.0828822	0.00332467	0.476543	-0.00240489	0.514369	0.0232159	12.5397	4.72684	80.3833	-1.36664	0.979162	0.047154	2.30601	-1.82901	0	0	98.6688	-3.33707	0.0806792	1276	6.32282e-05	DHH_Ada_group10152
DHH_Ada	Aus_chr7	1535645	1544953	362	100	9308	14308	0	99.5178	0.472411	cc	30	16	16	5504	OG0008150	core	12462	OG0008151	core	5504	gc_low	Aus_chr7_1535645_1544953	0.487461	1	2.91582	0.825183	0.0799452	-7.94371e-06	0.478613	0.0088482	0.508013	-0.0356018	7.59411	-7.59411	84.1851	15.3326	0.979057	0.0070545	1.94104	-0.711036	0	0	99.3344	0.665616	0.0567415	1276	4.44682e-05	DHH_Ada_group11574
DHH_Ada	Aus_chr8	2455732	2469510	362	99.9274	13778	18778	15.8537	73.3731	0.543383	cc	13966	4077	4077	95	OG0008873	core	95	OG0008874	core	183	gc_low	Aus_chr8_2455732_2469510	0.490596	1	2.02456	-0.0425595	0.0803374	-0.00275122	0.488538	0.00205745	0.540386	0.00299711	15.1845	0.669117	74.0584	-0.685297	0.948692	0.0513079	3.70547	-0.0954683	0	0	99.7749	0.152528	0.014783	1276	1.15855e-05	DHH_Ada_group11922
DHH_Ada	Can_chr1	2876454	2890229	362	98.0036	13775	18775	15.9467	73.3688	0.533587	cc	29898	29780	29780	262	OG0001305	core	262	OG0001306	core	884	gc_low	Can_chr1_2876454_2890229	0.466301	1	2.72995	-0.30995	0.0798108	0.00717982	0.48241	-0.0161088	0.526013	0.00757393	9.49886	6.44787	77.3173	-3.94844	0.966426	0.0621449	2.73883	1.73517	0	0	98.96	-0.956406	0.0952127	1276	7.46181e-05	DHH_Ada_group732
DHH_Ada	Can_chr1	395701	404744	362	100	9043	14043	6.15253	82.1975	0.516993	cc	8796	1	1	1355	OG0000600	core	1355	OG0010781	accessory	13442	gc_low	Can_chr1_395701_404744	0.48069	1	2.82893	0.303068	0.0883875	-0.00374804	0.4808	-0.000109583	0.519351	-0.00235783	6.91104	-0.758508	79.3808	2.81671	1.06843	-0.0112913	2.06264	-1.76164	0	0	99.5964	0.403637	0.0480745	1276	3.76759e-05	DHH_Ada_group192
DHH_Ada	Can_chr1	4595905	4604201	362	100	8296	13296	0	98.2626	0.463615	cc	292	5	5	3010	OG0001852	core	4246	OG0001853	core	3010	gc_low	Can_chr1_4595905_4604201	0.478056	1	2.8595	0.619497	0.0804725	-0.00367002	0.479624	-0.00156759	0.504801	-0.0411862	4.9639	-4.9639	83.4258	14.8369	0.952537	-0.106384	2.26247	-1.48447	0	0	99.4476	0.552357	0.0916595	1276	7.18334e-05	DHH_Ada_group1084
DHH_Ada	Can_chr1	5467431	5481122	362	98.6049	13691	18691	18.7577	73.2492	0.560176	cc	11773	20441	11773	248	OG0002130	core	313	OG0002131	core	248	gc_low	Can_chr1_5467431_5481122	0.503135	1	2.63953	-0.243533	0.0623165	0.000379415	0.51216	-0.00902528	0.536914	0.0232623	11.1546	7.60308	77.9766	-4.72746	0.708985	-0.024053	3.16993	0.901067	0	0	69.6784	28.9265	0.0724446	1276	5.67748e-05	DHH_Ada_group1338
DHH_Ada	Can_chr1	752913	766641	362	98.3392	13728	18728	23.4035	73.302	0.539384	cc	18390	64966	18390	127	OG0000679	core	127	OG0000680	core	139	gc_low	Can_chr1_752913_766641	0.456897	1	3.05218	-0.945177	0.0864709	0.00600554	0.477301	-0.0204039	0.506726	0.0326579	6.56265	16.8408	82.1548	-8.85276	1.02339	0.184403	2.5036	1.7614	0	0	99.5596	-1.22042	0.119856	1276	9.39311e-05	DHH_Ada_group278
DHH_Ada	Can_chr12	1534041	1547762	362	100	13721	18721	11.7622	73.292	0.543583	cc	13617	14379	13617	592	OG0003469	core	1255	OG0003470	core	592	gc_low	Can_chr12_1534041_1547762	0.48511	0.99	2.85753	-0.0845261	0.0806086	-0.00302239	0.480505	0.0046045	0.510975	0.0326082	6.5446	5.21759	80.8688	-7.57674	0.979555	-0.0876635	2.75808	1.37592	0	0	99.2053	0.794751	0.0961345	1276	7.53405e-05	DHH_Ada_group2814
DHH_Ada	Can_chr13	403429	417169	362	100	13740	18740	9.41836	74.8132	0.539384	cc	64700	2055	2055	492	OG0003613	core	537	OG0009665	accessory	492	gc_low	Can_chr13_403429_417169	0.494514	1	2.67277	0.0202328	0.0864612	-0.0112261	0.485609	0.00890508	0.514516	0.0248683	7.25082	2.16754	80.2742	-5.46093	1.02255	-0.0654028	2.62165	0.69135	0	0	99.8124	0.187578	0.0593617	1276	4.65217e-05	DHH_Ada_group3404
DHH_Ada	Can_chr13	687922	701482	362	100	13560	18560	15.7166	77.5485	0.529988	cc	806	21585	806	332	OG0003687	core	1190	OG0003688	core	332	gc_low	Can_chr13_687922_701482	0.485893	1	2.62205	-0.10005	0.0788559	-0.00126965	0.483829	0.00206405	0.519567	0.0104208	12.6686	3.04796	79.522	-1.97354	0.939127	-0.00669493	3.02139	-0.114393	0	0	99.2173	0.782731	0.0587461	1276	4.60393e-05	DHH_Ada_group3493
DHH_Ada	Can_chr3	2155154	2167018	362	100	11864	16864	9.86124	84.9265	0.496401	cc	16	96515	16	182	OG0009792	accessory	2636	OG0005319	core	182	gc_low	Can_chr3_2155154_2167018	0.466301	1	2.80068	-0.538683	0.0974585	0.002855	0.471073	-0.00477191	0.50411	-0.00770916	8.51731	1.34393	81.0727	3.85373	1.11762	0.0181784	2.18346	-0.953463	0	0	99.8037	0.196281	0.0286673	1276	2.24665e-05	DHH_Ada_group7480
DHH_Ada	Can_chr4	466019	475408	362	100	9389	14389	10.5428	81.3538	0.496801	cc	4952	30	30	753	OG0005845	core	753	OG0005846	core	6076	gc_low	Can_chr4_466019_475408	0.479624	1	2.63004	0.246954	0.0830285	-0.00465863	0.476655	0.0029694	0.512414	-0.0156129	12.4024	-1.85962	80.4041	0.949681	0.985265	-0.0785986	2.35183	-0.860834	0	0	98.8298	1.17025	0.102536	1276	8.03577e-05	DHH_Ada_group8332
DHH_Ada	Can_chr5	2399917	2410263	362	100	10346	15346	14.955	83.2921	0.498401	cc	15279	781	781	202	OG0007077	core	202	OG0007078	core	4551	gc_low	Can_chr5_2399917_2410263	0.434169	1	3.06275	-0.755754	0.107863	0.00263883	0.441571	-0.00740195	0.484321	0.0140801	4.37778	10.5773	87.5641	-4.27208	1.35652	-0.0231835	0.72213	2.17087	0	0	99.8014	0.198615	0.0193288	1276	1.51479e-05	DHH_Ada_group9756
DHH_Ada	Can_chr5	506502	520240	362	98.253	13738	18738	15.4072	73.3163	0.541184	cc	23616	51137	23616	80	OG0006569	core	144	OG0006570	core	80	gc_low	Can_chr5_506502_520240	0.471003	0.99	2.85753	-0.949526	0.0806086	0.006382	0.480505	-0.0095025	0.510975	0.0302092	6.5446	8.86259	80.8688	-7.5525	0.979555	0.10868	2.75808	1.61492	0	0	99.2053	-0.952228	0.0966059	1276	7.571e-05	DHH_Ada_group9064
DHH_Ada	Can_chr6	1298159	1308296	362	97.08	10137	15137	11.68	83.4115	0.502599	cc	12	12721	12	216	OG0007501	core	9896	OG0000485	core	216	gc_low	Can_chr6_1298159_1308296	0.474922	1	2.51248	-0.176476	0.0791707	0.00468508	0.47954	-0.00461814	0.509429	-0.00682966	8.7413	2.93869	79.2875	4.124	0.984237	0.0157628	2.64409	-1.53009	0	0	98.8512	-1.77122	0.0676873	1276	5.30465e-05	DHH_Ada_group10610
DHH_Ada	Can_chr8	2364240	2369885	362	100	5645	10645	9.71348	88.248	0.481208	cc	16	2	2	1467	OG0008873	core	8363	OG0008874	core	1467	gc_low	Can_chr8_2364240_2369885	0.488245	1	2.2783	0.888697	0.0772692	-0.00438514	0.490839	-0.00259375	0.515141	-0.0339335	9.84655	-0.133072	80.3118	7.93622	0.88923	0.00118099	2.77685	-2.29985	0	0	99.6792	0.320764	0.0471443	1276	3.6947e-05	DHH_Ada_group11922
DHH_Ada	Chi_chr1	2031273	2045031	362	99.7747	13758	18758	20.2953	73.3447	0.556377	cc	11626	4165	4165	501	OG0001090	core	545	OG0001091	core	501	gc_low	Chi_chr1_2031273_2045031	0.462382	1	2.71214	-0.0111368	0.0798813	5.60453e-05	0.475372	-0.0129897	0.515434	0.0409426	8.46644	11.8289	81.5147	-8.16996	0.983236	0.0978449	2.27585	1.34415	0	0	99.0592	0.71545	0.129562	1276	0.000101537	DHH_Ada_group564
DHH_Ada	Chi_chr1	2278888	2289138	362	100	10250	15250	11.5344	83.2918	0.490604	cc	16	102045	16	59	OG0000332	core	5424	OG0001173	core	59	gc_low	Chi_chr1_2278888_2289138	0.464734	1	2.43895	-0.660947	0.0828277	0.00651403	0.472438	-0.00770449	0.502917	-0.0123131	10.0772	1.45721	82.0978	1.194	0.981627	0.0563476	1.63855	-0.40855	0	0	99.0935	0.906488	0.0919287	1276	7.20444e-05	DHH_Ada_group71
DHH_Ada	Chi_chr1	5293190	5302818	362	100	9628	14628	0	82.9095	0.47541	cc	13716	2920	2920	462	OG0002123	core	26161	OG0002124	accessory	462	gc_low	Chi_chr1_5293190_5302818	0.452978	1	3.44963	-0.78363	0.10117	0.00149477	0.463249	-0.0102705	0.46741	0.00800043	1.7947	-1.7947	92.2032	-9.29369	1.20532	0.00718354	0.800153	2.66585	0	0	99.9862	0.0138058	0.0450044	1276	3.52699e-05	DHH_Ada_group1316
DHH_Ada	Chi_chr10	1040284	1048020	362	99.7415	7736	12736	0	80.1429	0.4998	cc	30	2513	30	940	OG0002609	core	32346	OG0009507	accessory	940	gc_low	Chi_chr10_1040284_1048020	0.474138	1	2.67691	0.29709	0.0793058	0.00533366	0.484384	-0.0102458	0.532765	-0.0329645	12.3283	-12.3283	76.0933	4.04965	0.964082	0.02276	2.92111	-1.43011	0	0	97.7859	1.95561	0.10009	1276	7.84407e-05	DHH_Ada_group1534
DHH_Ada	Chi_chr11	1344525	1357960	362	100	13435	18435	0	78.9477	0.518992	cc	2244	16	16	1699	OG0003073	core	5412	OG0010815	accessory	1699	gc_low	Chi_chr11_1344525_1357960	0.469436	1	3.19436	0.0356373	0.0994961	0.00160113	0.472428	-0.00299247	0.522004	-0.00301173	0.758651	-0.758651	88.0957	-9.14802	1.12545	0.0540342	1.15129	0.0787056	0	0	99.9732	0.0267548	0.0125341	1276	9.82296e-06	DHH_Ada_group2559
DHH_Ada	Chi_chr11	1717279	1726670	362	100	9391	14391	0	82.628	0.473011	cc	4399	3849	3849	774	OG0009624	accessory	49687	OG0011139	accessory	774	gc_low	Chi_chr11_1717279_1726670	0.451411	1	3.63392	-0.744919	0.108874	0.00162727	0.455759	-0.00434752	0.45202	0.0209913	0.559905	-0.559905	82.9915	-0.363506	1.1175	-0.0174964	3.38002	0.20498	0	0	99.9919	0.00812069	0.0146449	1276	1.14772e-05	DHH_Ada_group2601
DHH_Ada	Chi_chr2	2047963	2061678	362	98.4324	13715	18715	2.47929	73.2835	0.540184	cc	43754	18150	18150	147	OG0011251	accessory	147	OG0009714	accessory	171	gc_low	Chi_chr2_2047963_2061678	0.481191	1	2.52028	-0.350281	0.0808014	0.00305445	0.484111	-0.00291971	0.527268	0.0129157	9.64936	-7.17007	76.1544	-2.8709	0.998046	0.19036	3.17409	1.08491	0	0	99.075	-0.64266	0.0688793	1276	5.39807e-05	DHH_Ada_group5628
DHH_Ada	Chi_chr4	1777535	1791250	362	100	13715	18715	9.31873	73.2835	0.553379	cc	29652	25248	25248	1265	OG0006179	core	1993	OG0006180	core	1265	gc_low	Chi_chr4_1777535_1791250	0.466301	1	2.7816	0.320402	0.0786258	0.00914847	0.481113	-0.0148121	0.520036	0.0333432	9.25312	0.0656086	78.2236	-4.94008	0.940644	0.136279	2.92657	1.47543	0	0	99.3475	0.652531	0.103087	1276	8.07889e-05	DHH_Ada_group8673
DHH_Ada	Chi_chr5	2782363	2792777	362	84.2808	10414	15414	10.9381	82.6975	0.529588	cc	14065	143	143	815	OG0007143	core	815	OG0007144	core	4367	gc_low	Chi_chr5_2782363_2792777	0.502351	0.81	2.86255	0.0494535	0.06512	0.00306182	0.505325	-0.00297364	0.52595	0.00363775	6.36503	4.57308	79.9704	2.72715	0.818819	-0.0507027	2.83774	-0.679738	0	0	83.9542	0.326561	0.0706847	1276	5.53955e-05	DHH_Ada_group9815
DHH_Ada	Chi_chr5	856991	870707	362	99.9344	13716	18716	2.70891	86.9737	0.501599	cc	1043	485	485	222	OG0011582	accessory	222	OG0006652	core	30012	gc_low	Chi_chr5_856991_870707	0.489812	0.99	2.95765	-0.609654	0.0687193	0.00808317	0.499059	-0.00924706	0.501318	0.000280967	5.48271	-2.77379	83.3599	3.61385	0.834922	0.0417906	2.40227	0.284733	0	0	96.1111	3.82326	0.0644196	1276	5.04856e-05	DHH_Ada_group9215
DHH_Ada	Chi_chr6	1712112	1725827	362	100	13715	18715	14.3308	73.2835	0.532587	cc	32948	14063	14063	639	OG0007566	core	639	OG0007567	core	1681	gc_low	Chi_chr6_1712112_1725827	0.468652	1	2.59524	0.210756	0.0797155	0.00727506	0.484353	-0.0157006	0.522351	0.0102358	13.8448	0.485896	78.3703	-5.08681	0.948409	0.0900522	2.97981	1.16819	0	0	98.2159	1.78409	0.0867152	1276	6.79586e-05	DHH_Ada_group10046
DHH_Ada	Chi_chr8	1976261	1990039	362	99.7169	13778	18778	15.8537	73.3731	0.543383	cc	13966	25439	13966	95	OG0008873	core	95	OG0008874	core	183	gc_low	Chi_chr8_1976261_1990039	0.481975	1	2.02456	-0.0425595	0.0803374	0.00822056	0.488538	-0.00656355	0.540386	0.00299711	15.1845	0.669117	74.0584	-0.685297	0.948692	-0.0512562	3.70547	0.439532	0	0	99.7749	-0.057953	0.0303899	1276	2.38165e-05	DHH_Ada_group11922
DHH_Ada	Chi_chr9	2113361	2127076	362	98.4324	13715	18715	16.9436	73.2835	0.556577	cc	35247	88387	35247	837	OG0009368	core	837	OG0009369	core	994	gc_low	Chi_chr9_2113361_2127076	0.491379	1	2.61602	0.306984	0.0797215	-0.00291896	0.484747	0.00663226	0.524722	0.0318548	13.9769	2.96673	77.9974	-4.71397	0.944855	-0.0915219	3.09267	1.45433	0	0	98.2242	0.208189	0.0508483	1276	3.98497e-05	DHH_Ada_group13071
DHH_Ada	Chi_chr9	830641	839605	362	100	8964	13964	1.62561	82.0968	0.54998	cc	6916	1	1	492	OG0010200	accessory	492	OG0012063	singleton	1416	gc_low	Chi_chr9_830641_839605	0.475705	1	2.61526	0.0777424	0.0817738	0.0028657	0.4755	0.00020455	0.529536	0.0204437	7.47166	-5.84605	80.1536	1.94319	0.966894	-0.0309967	2.0925	-1.7915	0	0	99.3558	0.644158	0.0567088	1276	4.44426e-05	DHH_Ada_group12777
DHH_Ada	Cze_chr1	1379186	1380453	362	100	1267	6267	0	98.3086	0.45002	cc	1	107	1	12024	OG0000866	core	58404	OG0000867	core	12024	gc_low	Cze_chr1_1379186_1380453	0.481908	1	2.6941	1.3859	0.0770899	-0.00107113	0.489541	-0.00763338	0.514436	-0.0644157	13.3828	-13.3828	82.0632	16.2454	0.890644	-0.0528066	2.14378	-1.84278	0	0	91.7434	8.2566	0.0838733	1276	6.57314e-05	DHH_Ada_group438
DHH_Ada	Cze_chr1	2948755	2955159	362	97.5172	6404	11404	17.1782	77.7885	0.483007	cc	34	50083	34	81	OG0011656	accessory	13453	OG0001375	core	81	gc_low	Cze_chr1_2948755_2955159	0.473354	1	2.1201	-0.206099	0.0871664	-0.000959522	0.472989	0.000365288	0.508716	-0.0257089	11.3745	5.80366	80.3978	-2.60934	1.03795	-0.0759213	1.70069	-0.156693	0	0	98.7122	-1.19499	0.0915142	1276	7.17196e-05	DHH_Ada_group789
DHH_Ada	Cze_chr1	5365212	5366657	362	100	1445	6445	0	91.5438	0.47621	cc	336	1	1	10588	OG0002123	core	10588	OG0002124	accessory	15079	gc_low	Cze_chr1_5365212_5366657	0.466301	1	3.41281	0.612186	0.1007	-0.000386566	0.465016	0.00128504	0.474267	0.00194318	2.70061	-2.70061	90.7224	0.821475	1.21531	0.0184509	0.604473	-0.303473	0	0	99.9792	0.0207745	0.00888797	1276	6.96549e-06	DHH_Ada_group1316
DHH_Ada	Cze_chr11	1145662	1159377	362	100	13715	18715	15.9605	73.2835	0.531987	cc	12780	26939	12780	136	OG0003010	core	1661	OG0003011	core	136	gc_low	Cze_chr11_1145662_1159377	0.488245	1	2.71415	-0.577147	0.073067	0.00138436	0.492138	-0.0038934	0.530833	0.00115352	10.495	5.46545	76.7685	-3.48508	0.893111	0.00829754	3.3969	0.710096	0	0	98.493	1.50704	0.0595992	1276	4.67078e-05	DHH_Ada_group2527
DHH_Ada	Cze_chr11	997115	1010591	362	100	13476	18476	7.41502	79.6006	0.515194	cc	36249	747	747	1608	OG0002970	core	1608	OG0002971	core	2024	gc_low	Cze_chr11_997115_1010591	0.499216	1	2.70387	0.503133	0.0780833	-0.0106852	0.483492	0.0157243	0.519728	-0.00453375	9.67311	-2.25809	78.9847	0.615899	0.950513	-0.0809474	2.84226	0.0317434	0	0	98.9982	1.00179	0.0640968	1276	5.02326e-05	DHH_Ada_group2498
DHH_Ada	Cze_chr12	563832	574621	362	100	10789	15789	13.7121	83.0832	0.497401	cc	142	15454	142	336	OG0003252	core	4829	OG0003253	core	336	gc_low	Cze_chr12_563832_574621	0.468652	1	3.08199	-0.553987	0.102516	0.000148534	0.46608	0.00257229	0.483386	0.0140152	6.48369	7.22839	84.2459	-1.16273	1.16962	0.00538292	1.89306	0.261938	0	0	99.8205	0.179474	0.0237168	1276	1.85868e-05	DHH_Ada_group2730
DHH_Ada	Cze_chr19	195310	206675	362	100	11365	16365	0	86.6544	0.489604	ac	21	1872	21	3440	OG0010238	singleton	11941	OG0013394	accessory	3440	gc_low	Cze_chr19_195310_206675	0.488245	0.98	2.84355	0.693445	0.0707828	-0.00651952	0.492613	-0.00436854	0.523461	-0.0338573	6.84854	-6.84854	78.5668	8.08766	0.889942	-0.0327992	2.97349	-1.63149	0	0	98.2542	1.74583	0.0871851	1276	6.83269e-05	DHH_Ada_group4670
DHH_Ada	Cze_chr2	1230332	1238577	362	97.0285	8245	13245	24.2658	62.2499	0.537785	cc	34052	39825	34052	457	OG0004074	core	868	OG0004075	core	457	gc_low	Cze_chr2_1230332_1238577	0.487461	1	2.67229	-0.0112935	0.0790455	-0.00145934	0.484956	0.00250513	0.529216	0.00856899	11.3162	12.9495	76.3534	-14.1035	0.956343	-0.0879222	2.82279	1.70921	0	0	98.5648	-1.53632	0.0643625	1276	5.04408e-05	DHH_Ada_group5361
DHH_Ada	Cze_chr2	2660875	2674561	362	99.5543	13686	18686	19.1801	73.242	0.541184	cc	16584	57761	16584	104	OG0004489	core	104	OG0004490	core	993	gc_low	Cze_chr2_2660875_2674561	0.483542	1	2.65144	-0.630444	0.0695512	0.00411651	0.496642	-0.0131003	0.514074	0.0271101	9.4791	9.70103	79.2057	-5.96373	0.870601	0.129399	2.6587	1.5613	0	0	92.1042	7.45011	0.0946849	1276	7.42044e-05	DHH_Ada_group5833
DHH_Ada	Cze_chr2	2838482	2852013	362	99.867	13531	18531	0	83.6328	0.471611	cc	27	75	27	4810	OG0004539	core	13657	OG0009731	accessory	4810	gc_low	Cze_chr2_2838482_2852013	0.463166	1	2.58593	1.09607	0.0832695	0.00450477	0.47148	-0.00831375	0.497257	-0.025646	8.67587	-8.67587	82.1647	1.46814	1.00058	-0.0376188	2.13136	-0.684358	0	0	99.3917	0.475254	0.0965823	1276	7.56915e-05	DHH_Ada_group5857
DHH_Ada	Cze_chr21	380928	388400	362	100	7472	12472	0	98.196	0.459416	ac	36	152	36	5333	OG0010650	accessory	8863	OG0012770	accessory	5333	gc_low	Cze_chr21_380928_388400	0.504702	0.96	2.81542	0.911577	0.0670918	-0.00126109	0.503491	0.0012106	0.525519	-0.0661034	8.43544	-8.43544	79.6819	18.514	0.832582	-0.0237582	3.00963	-1.44163	0	0	89.595	10.405	0.0658545	1276	5.16101e-05	DHH_Ada_group6468
DHH_Ada	Cze_chr3	420048	433273	362	100	13225	18225	2.29904	86.0631	0.52419	cc	1	30038	1	848	OG0009769	accessory	8452	OG0009770	accessory	848	gc_low	Cze_chr3_420048_433273	0.489812	1	2.67229	0.256707	0.0790455	-0.00224304	0.484956	0.00485613	0.529216	-0.00502601	11.3162	-9.01718	76.3534	9.70968	0.956343	-0.038535	2.82279	-2.52179	0	0	98.5648	1.43517	0.0541146	1276	4.24096e-05	DHH_Ada_group7123
DHH_Ada	Cze_chr3	929763	943477	362	100	13714	18714	11.0612	73.282	0.540184	cc	23759	20177	20177	530	OG0004991	core	530	OG0004992	core	2107	gc_low	Cze_chr3_929763_943477	0.483542	1	2.62982	0.0951756	0.0792982	0.00142283	0.480163	0.00337878	0.526003	0.0141809	9.14568	1.91555	79.0114	-5.72942	0.980871	0.060796	2.79641	1.50859	0	0	99.2023	0.797709	0.0525188	1276	4.1159e-05	DHH_Ada_group7288
DHH_Ada	Cze_chr4	1112548	1126264	362	90.7845	13716	18716	17.274	73.2849	0.571771	cc	17619	126144	17619	126	OG0006033	core	559	OG0006034	core	126	gc_low	Cze_chr4_1112548_1126264	0.508621	1	2.63952	-0.535519	0.0623167	0.00743255	0.51216	-0.00353907	0.536915	0.0348564	11.1548	6.1192	77.9765	-4.69161	0.708989	0.167934	3.16996	1.07604	0	0	69.6791	21.1054	0.0630321	1276	4.93982e-05	DHH_Ada_group8511
DHH_Ada	Cze_chr4	1323365	1335589	362	98.8956	12224	17224	4.43567	85.1196	0.492403	cc	27264	26	26	571	OG0006104	core	571	OG0006105	core	3553	gc_low	Cze_chr4_1323365_1335589	0.48511	1	2.59762	0.159377	0.0707432	0.00527564	0.493681	-0.0085705	0.498855	-0.00645228	6.09175	-1.65608	81.2962	3.82343	0.851956	0.0647107	1.60099	-0.169992	0	0	97.7354	1.16021	0.0627398	1276	4.91691e-05	DHH_Ada_group8577
DHH_Ada	Cze_chr4	2328654	2340147	362	100	11493	16493	10.1922	85.7455	0.512795	cc	13808	113	113	820	OG0011093	accessory	16710	OG0000191	core	820	gc_low	Cze_chr4_2328654_2340147	0.474138	1	2.60444	0.309563	0.0803559	-0.0012023	0.477569	-0.00343118	0.52664	-0.0138447	8.5227	1.6695	79.967	5.77847	0.974953	-0.0016196	2.40841	-0.351414	0	0	99.218	0.782023	0.0944848	1276	7.40476e-05	DHH_Ada_group8013
DHH_Ada	Cze_chr4	2344638	2358393	362	100	13755	18755	17.1581	73.3404	0.54898	cc	4231	3767	3767	530	OG0000191	core	530	OG0006353	core	1254	gc_low	Cze_chr4_2344638_2358393	0.465517	1	2.62994	0.0950597	0.0814876	0.00236824	0.472975	-0.00745794	0.535119	0.0138611	13.2314	3.9267	76.6068	-3.26639	0.975962	0.0759857	3.29961	0.276386	0	0	99.0644	0.935558	0.116853	1276	9.15774e-05	DHH_Ada_group7809
DHH_Ada	Cze_chr5	2112523	2126228	362	98.3364	13705	18705	12.8736	73.2692	0.52459	cc	10217	4598	4598	334	OG0007026	core	334	OG0000017	core	397	gc_low	Cze_chr5_2112523_2126228	0.487766	1	2.85661	-0.331613	0.0769302	-0.00326252	0.482278	0.00548773	0.508531	0.0160592	9.77005	3.10352	81.9851	-8.71588	0.964448	-0.0338921	2.92543	0.737568	0	0	99.0512	-0.714798	0.057239	1276	4.48581e-05	DHH_Ada_group9652
DHH_Ada	Cze_chr5	2436209	2442930	362	100	6721	11721	12.5928	78.321	0.505598	cc	27	61080	27	509	OG0007087	core	8536	OG0007088	core	509	gc_low	Cze_chr5_2436209_2442930	0.48511	0.98	2.78036	-0.0723577	0.0712245	0.00871277	0.496918	-0.011808	0.518559	-0.0129607	7.50683	5.08595	79.5112	-1.19027	0.902677	0.0973226	2.46888	-1.02188	0	0	94.9376	5.06236	0.0705326	1276	5.52763e-05	DHH_Ada_group9778
DHH_Ada	Cze_chr7	438646	452363	362	100	13717	18717	16.9899	73.2863	0.557977	cc	35550	65411	35550	587	OG0007870	core	1235	OG0007871	core	587	gc_low	Cze_chr7_438646_452363	0.486677	1	2.71415	0.0548527	0.073067	0.00451915	0.492138	-0.0054614	0.530833	0.0271435	10.495	6.49489	76.7685	-3.48223	0.893111	0.0505511	3.3969	1.1541	0	0	98.493	1.50704	0.0700773	1276	5.49195e-05	DHH_Ada_group11403
DHH_Ada	Cze_chr7	716138	729824	362	100	13686	18686	1.11848	73.242	0.498401	cc	7565	38712	7565	994	OG0007958	core	3429	OG0010925	accessory	994	gc_low	Cze_chr7_716138_729824	0.488245	1	2.51248	0.485524	0.0791707	-0.00628671	0.47954	0.00870486	0.509429	-0.0110277	8.7413	-7.62281	79.2875	-6.04551	0.984237	0.0157628	2.64409	1.23491	0	0	98.8512	1.14878	0.0555687	1276	4.35491e-05	DHH_Ada_group11412
DHH_Ada	Cze_chr8	2097706	2111484	362	100	13778	18778	15.8537	73.3731	0.543982	cc	13975	25020	13975	96	OG0008873	core	96	OG0008874	core	183	gc_low	Cze_chr8_2097706_2111484	0.497649	1	2.20891	-0.221911	0.0773584	-0.0013396	0.491185	0.00646427	0.527415	0.0165668	12.2671	3.58654	77.0464	-3.67327	0.899235	-0.0499204	3.27131	0.873685	0	0	99.4868	0.513242	0.0340723	1276	2.67024e-05	DHH_Ada_group11922
DHH_Ada	Cze_chr9	1865077	1878803	362	100	13726	18726	21.5369	73.2992	0.537185	cc	93877	25099	25099	88	OG0009337	core	88	OG0009338	core	173	gc_low	Cze_chr9_1865077_1878803	0.482759	1	2.62205	-0.67305	0.0788559	0.00735104	0.483829	-0.00106995	0.519567	0.0176178	12.6686	8.86826	79.522	-6.22288	0.939127	-0.0530514	3.02139	1.37861	0	0	99.2173	0.782731	0.0872932	1276	6.84116e-05	DHH_Ada_group13153
DHH_Ada	Cze_chr9	466792	480508	362	98.4835	13716	18716	8.63432	86.5249	0.488405	cc	26918	16	16	363	OG0008966	core	363	OG0008967	core	26740	gc_low	Cze_chr9_466792_480508	0.496865	1	2.6531	-0.0921019	0.0695387	0.000994175	0.496686	0.000179221	0.513987	-0.025582	9.4603	-0.825982	79.2284	7.2965	0.870196	-0.0273388	2.65288	-1.42288	0	0	92.0748	6.40869	0.0654178	1276	5.12679e-05	DHH_Ada_group12609
DHH_Ada	Ind_chr1	2503199	2510983	362	100	7784	12784	9.84825	80.4443	0.476609	cc	1	49889	1	460	OG0001232	core	6703	OG0001233	core	460	gc_low	Ind_chr1_2503199_2510983	0.467085	1	2.68578	-0.0217789	0.0775563	0.00551577	0.482034	-0.0149495	0.519586	-0.0429775	11.1968	-1.34858	77.6672	2.77716	0.904108	-0.00287344	2.82587	-2.52487	0	0	99.5353	0.464672	0.0979546	1276	7.67669e-05	DHH_Ada_group692
DHH_Ada	Ind_chr11	1195501	1209216	362	100	13715	18715	16.8528	73.2835	0.539784	cc	24119	4625	4625	646	OG0003017	core	646	OG0003018	core	1202	gc_low	Ind_chr11_1195501_1209216	0.464734	1	2.9445	-0.133504	0.0812696	-0.0013323	0.477918	-0.0131841	0.505813	0.033971	9.16227	7.69052	83.8608	-10.5774	0.983376	-0.00934985	2.4345	1.2305	0	0	99.2823	0.717659	0.122278	1276	9.58288e-05	DHH_Ada_group2531
DHH_Ada	Ind_chr11	861057	870602	362	98.9314	9545	14545	0	82.812	0.4994	cc	4928	18683	4928	2152	OG0011346	accessory	12693	OG0011922	accessory	2152	gc_low	Ind_chr11_861057_870602	0.474138	1	2.58278	0.750224	0.0807081	-0.00312185	0.473189	0.000949329	0.507337	-0.0079372	8.02276	-8.02276	80.5359	2.27602	0.942742	-0.0440082	2.71569	0.97731	0	0	99.0238	-0.092373	0.0593007	1276	4.64739e-05	DHH_Ada_group2438
DHH_Ada	Ind_chr13	1109296	1123014	362	96.3551	13718	18718	0	86.318	0.490604	cc	6318	42	42	101	OG0009677	accessory	101	OG0003768	core	53383	gc_low	Ind_chr13_1109296_1123014	0.5	1	2.36597	-0.356966	0.0704689	0.000847687	0.497043	0.00295694	0.526939	-0.0363347	10.1395	-10.1395	78.2677	8.05025	0.84164	0.0407126	2.92691	-1.29391	0	0	97.5878	-1.23263	0.0582245	1276	4.56305e-05	DHH_Ada_group3225
DHH_Ada	Ind_chr13	462351	471620	362	100	9269	14269	0	84.4418	0.503998	cc	1	2056	1	493	OG0003613	core	11829	OG0009665	accessory	493	gc_low	Ind_chr13_462351_471620	0.489028	1	2.69345	0.000552536	0.0711853	0.00640096	0.493412	-0.00438402	0.503572	0.000425491	6.46583	-6.46583	82.0773	2.36449	0.853433	-0.0155952	1.8009	-1.4999	0	0	97.4056	2.59443	0.0449244	1276	3.52072e-05	DHH_Ada_group3404
DHH_Ada	Ind_chr13	743339	756895	362	100	13556	18556	8.6441	86.3925	0.478808	cc	26	16535	26	476	OG0003687	core	5829	OG0003688	core	476	gc_low	Ind_chr13_743339_756895	0.468652	1	2.58593	0.0930741	0.0832695	0.000586274	0.47148	-0.00282774	0.497257	-0.018449	8.67587	-0.0317624	82.1647	4.22785	1.00058	0.0383793	2.13136	-0.700358	0	0	99.3917	0.608282	0.0555873	1276	4.35637e-05	DHH_Ada_group3493
DHH_Ada	Ind_chr17	429131	439099	362	91.2821	9968	14968	0	84.821	0.5004	ac	798	3771	798	5292	OG0012112	accessory	26324	OG0011414	accessory	5292	gc_low	Ind_chr17_429131_439099	0.515674	1	2.76289	0.961108	0.061832	0.000863918	0.513185	0.00248871	0.528526	-0.0281263	9.34134	-9.34134	79.2166	5.60435	0.700939	0.0334362	2.93623	-0.0332339	0	0	66.3438	24.9383	0.0483199	1276	3.78682e-05	DHH_Ada_group4404
DHH_Ada	Ind_chr19	284583	299385	362	100	14802	19802	0	87.37	0.505798	ac	16	26541	16	3249	OG0011246	accessory	3671	OG0011902	accessory	3249	gc_low	Ind_chr19_284583_299385	0.482759	0.98	2.6938	0.818205	0.0787091	-0.000339204	0.481964	0.00079455	0.523323	-0.0175245	8.68912	-8.68912	79.6017	7.76823	0.997674	-0.039341	2.8198	-1.5898	0	0	99.454	0.545978	0.0623131	1276	4.88347e-05	DHH_Ada_group4752
DHH_Ada	Ind_chr2	545439	554632	362	100	9193	14193	0	82.3857	0.523391	cc	1	12478	1	92	OG0011247	accessory	27034	OG0010856	accessory	92	gc_low	Ind_chr2_545439_554632	0.473354	1	1.96801	-9.98165e-06	0.0791538	0.00313455	0.479623	-0.00626953	0.512796	0.0105953	5.5578e-05	-5.5578e-05	81.4244	0.961337	0.860763	0.0281263	1.94388	-1.64288	0	0	100	6.18442e-06	0.0134239	1276	1.05203e-05	DHH_Ada_group5104
DHH_Ada	Ind_chr20	226504	240219	362	91.1119	13715	18715	0	73.2835	0.545382	ac	13403	9884	9884	551	OG0011780	accessory	551	OG0010644	accessory	1171	gc_low	Ind_chr20_226504_240219	0.507053	0.81	2.86255	-0.120547	0.06512	-0.00399148	0.505325	0.00172836	0.52595	0.0194318	6.36503	-6.36503	79.9704	-6.68693	0.818819	0.0296663	2.83774	1.15726	0	0	83.9542	7.15771	0.044599	1276	3.49522e-05	DHH_Ada_group6266
DHH_Ada	Ind_chr3	974851	988567	362	98.4252	13716	18716	6.88716	84.4144	0.52579	cc	415	100341	415	993	OG0005026	core	14916	OG0005029	core	993	gc_low	Ind_chr3_974851_988567	0.473354	1	2.73717	0.259832	0.081043	0.00359648	0.479452	-0.00609778	0.51823	0.00755978	11.1543	-4.26718	81.11	3.30438	0.981689	0.0183109	2.46269	0.156312	0	0	98.6146	-0.189427	0.0784692	1276	6.14962e-05	DHH_Ada_group6668
DHH_Ada	Ind_chr5	1923491	1932383	362	99.8988	8892	13892	5.63634	84.941	0.473211	cc	2068	1193	1193	144	OG0006979	core	144	OG0006980	core	7058	gc_low	Ind_chr5_1923491_1932383	0.480895	0.99	2.24114	-0.0801434	0.0698084	-0.00711249	0.489793	-0.00889843	0.513209	-0.0399982	9.60696	-3.97062	79.456	5.48496	0.870856	-0.0454592	2.69342	0.383584	0	0	98.8432	1.05559	0.0486763	1276	3.81476e-05	DHH_Ada_group9578
DHH_Ada	Ind_chr5	76488	83037	362	99.8168	6549	11549	0	78.102	0.493603	cc	14848	170	170	827	OG0011990	accessory	827	OG0006487	core	7478	gc_low	Ind_chr5_76488_83037	0.489028	1	2.72461	0.193391	0.0779872	-0.00275209	0.483117	0.00591049	0.520195	-0.0265916	8.88777	-8.88777	78.5709	-0.468946	0.945677	-0.105677	2.90086	-0.667856	0	0	99.1047	0.712077	0.0833588	1276	6.53282e-05	DHH_Ada_group8925
DHH_Ada	Ind_chr6	951725	965421	362	100	13696	18696	13.7142	74.1763	0.54938	cc	24	52324	24	509	OG0014427	singleton	509	OG0007406	core	653	gc_low	Ind_chr6_951725_965421	0.46395	1	2.5869	0.121101	0.0814739	0.0063004	0.477018	-0.013068	0.521447	0.0279327	11.674	2.04012	78.2341	-4.05781	0.965391	0.0725836	2.69751	-1.29951	0	0	98.7621	1.23792	0.0827255	1276	6.48319e-05	DHH_Ada_group10557
DHH_Ada	Ind_chr7	1245880	1258520	362	99.0506	12640	17640	8.5771	85.8277	0.511196	cc	32649	1	1	122	OG0008026	core	122	OG0008027	core	8085	gc_low	Ind_chr7_1245880_1258520	0.473354	1	2.59873	-0.508728	0.0812038	-0.00361763	0.476128	-0.00277418	0.52813	-0.0169344	7.8448	0.732294	80.2323	5.59535	0.970363	0.0296367	2.15222	-1.85122	0	0	99.3029	-0.252308	0.10063	1276	7.88633e-05	DHH_Ada_group11079
DHH_Ada	Ind_chr7	460770	468737	362	97.0252	7967	12967	12.9174	80.435	0.507997	cc	1	9095	1	826	OG0007844	core	8847	OG0007845	core	826	gc_low	Ind_chr7_460770_468737	0.473354	1	2.56043	0.357566	0.086338	-0.00404965	0.472548	0.000805864	0.50747	0.000527131	10.3263	2.5911	81.8896	-1.45462	1.05757	-0.00351633	1.6621	-1.3611	0	0	98.7557	-1.7305	0.0827354	1276	6.48397e-05	DHH_Ada_group11367
DHH_Ada	Ind_chr8	658078	661144	362	100	3066	8066	0	99.9132	0.445422	cc	5868	766	766	8452	OG0008410	core	11919	OG0008411	core	8452	gc_low	Ind_chr8_658078_661144	0.456113	1	3.34622	0.580782	0.105489	-0.00439196	0.458381	-0.00226825	0.470418	-0.0249959	3.23508	-3.23508	85.3794	14.5338	1.17497	-0.0183448	2.1821	0.702898	0	0	99.9337	0.0662836	0.0752743	1276	5.89924e-05	DHH_Ada_group12279
DHH_Ada	Ind_chr9	1668273	1681988	362	100	13715	18715	21.6938	73.2835	0.54918	cc	12300	84528	12300	56	OG0009306	core	289	OG0012276	accessory	56	gc_low	Ind_chr9_1668273_1681988	0.47884	1	2.475	-0.718999	0.0828529	0.000219147	0.475662	0.00317839	0.520352	0.028828	12.5307	9.16312	79.1846	-5.9011	0.972041	-0.0489642	3.09445	0.995545	0	0	99.3208	0.679226	0.061754	1276	4.83966e-05	DHH_Ada_group13074
DHH_Ada	IPO323_chr1	5200188	5206839	362	100	6651	11651	4.2314	91.0995	0.443023	cc	990	2	2	251	OG0002123	core	251	OG0002124	accessory	22235	gc_low	Ipo_chr1_5200188_5206839	0.468652	1	3.05848	-0.657479	0.0999106	0.000402893	0.466902	0.00174967	0.466564	-0.0235416	4.15663	0.0747692	90.0265	1.07298	1.2087	0.0250673	0.758652	-0.281652	0	0	99.9332	0.0668444	0.01442	1276	1.1301e-05	DHH_Ada_group1316
DHH_Ada	IPO323_chr1	707603	721306	362	100	13703	18703	12.2868	73.2663	0.544982	cc	147350	13876	13876	207	OG0013736	accessory	207	OG0000660	core	353	gc_low	Ipo_chr1_707603_721306	0.477273	1	2.86265	-0.544645	0.0814031	0.000101611	0.478831	-0.00155777	0.510677	0.0343047	8.01146	4.27534	81.5019	-8.23561	0.97716	-0.031214	2.54976	1.59224	0	0	99.1591	0.840914	0.0830007	1276	6.50475e-05	DHH_Ada_group262
DHH_Ada	IPO323_chr11	1293443	1307115	362	99.5831	13672	18672	1.46208	73.8539	0.537185	cc	2244	19224	2244	1173	OG0015425	singleton	1173	OG0000384	core	2228	gc_low	Ipo_chr11_1293443_1307115	0.475705	1	3.33201	-0.262005	0.0983767	-0.00276542	0.472462	0.00324261	0.505778	0.0314066	1.15351	0.30857	81.0144	-7.16048	1.14375	-0.0384902	2.62879	0.722207	0	0	99.8243	-0.241227	0.0176052	1276	1.37972e-05	DHH_Ada_group2559
DHH_Ada	IPO323_chr13	326468	340183	362	98.6657	13715	18715	9.36682	74.7796	0.541583	cc	2057	65179	2057	493	OG0009665	accessory	493	OG0003613	core	543	gc_low	Ipo_chr13_326468_340183	0.47884	1	2.72477	-0.0307718	0.0779872	0.000382687	0.482508	-0.00366755	0.52147	0.0201129	8.97781	0.389004	78.544	-3.76445	0.942644	0.0040222	2.95085	0.362148	0	0	99.1431	-0.477383	0.117763	1276	9.22911e-05	DHH_Ada_group3418
DHH_Ada	IPO323_chr13	939348	948800	362	95.2179	9452	14452	0	84.1406	0.497401	cc	26	776	26	99	OG0003735	core	11596	OG0013716	accessory	99	gc_low	Ipo_chr13_939348_948800	0.481975	1	2.47758	-0.477577	0.0798252	-0.00459009	0.478386	0.00358872	0.526578	-0.0291767	9.218	-9.218	79.3072	4.83338	0.979852	-0.0215189	2.63506	-1.20406	0	0	98.6969	-3.47893	0.0894478	1276	7.01002e-05	DHH_Ada_group3527
DHH_Ada	IPO323_chr2	1975812	1989549	362	99.6433	13737	18737	2.23088	73.3148	0.541383	cc	18601	18900	18601	174	OG0011251	accessory	174	OG0009715	accessory	326	gc_low	Ipo_chr2_1975812_1989549	0.48511	0.98	2.84355	-0.600555	0.0707828	-0.00338473	0.492613	-0.00750354	0.523461	0.0179217	6.84854	-4.61766	78.5668	-5.25195	0.889942	0.110058	2.97349	1.29652	0	0	98.2542	1.38913	0.0993723	1276	7.78779e-05	DHH_Ada_group5628
DHH_Ada	IPO323_chr2	3572571	3586339	362	0	13768	18768	6.17008	75.8951	0.544582	cc	73792	6765	6765	1343	OG0004756	core	1343	OG0010636	accessory	1675	gc_low	Ipo_chr2_3572571_3586339	0.522727	1	2.70468	0.423319	0.0598117	-0.00181801	0.514224	0.00850286	0.5234	0.0211821	10.3748	-4.20469	78.7803	-2.88516	0.696039	-0.0611181	3.29469	0.535314	0	0	48.9023	-48.9023	0.0532284	1276	4.1715e-05	DHH_Ada_group6093
DHH_Ada	IPO323_chr20	418316	432031	362	99.774	13715	18715	3.68688	75.1269	0.545182	ac	799	17460	799	1811	OG0010648	accessory	3371	OG0010375	core	1811	gc_low	Ipo_chr20_418316_432031	0.510972	0.92	2.84609	0.411908	0.0686548	-0.00125663	0.502016	0.00895573	0.523438	0.0217439	7.04784	-3.36096	78.7978	-3.67091	0.858604	-0.0124502	2.87697	0.0260327	0	0	92.4455	7.32842	0.0297558	1276	2.33196e-05	DHH_Ada_group6323
DHH_Ada	IPO323_chr3	327501	341216	362	100	13715	18715	24.4243	73.2835	0.54978	cc	23010	36211	23010	103	OG0000426	core	303	OG0000427	core	103	gc_low	Ipo_chr3_327501_341216	0.497649	1	2.54061	-0.52361	0.078523	-0.000153124	0.488028	0.00962045	0.523957	0.0258228	15.223	9.20123	78.76	-5.47649	0.919606	-0.108795	2.92527	1.43673	0	0	96.4783	3.52168	0.0384857	1276	3.01612e-05	DHH_Ada_group6584
DHH_Ada	IPO323_chr4	2320709	2334384	362	94.2157	13675	18675	21.419	73.2262	0.559776	cc	6801	6242	6242	384	OG0006350	core	384	OG0006351	core	471	gc_low	Ipo_chr4_2320709_2334384	0.487461	1	2.67691	-0.0919097	0.0793058	-0.00171963	0.484384	0.00307717	0.532765	0.0270115	12.3283	9.09071	76.0933	-2.86702	0.964082	0.00734647	2.92111	0.873893	0	0	97.7859	-3.57014	0.0436883	1276	3.42385e-05	DHH_Ada_group8011
DHH_Ada	IPO323_chr5	169271	181509	362	98.0552	12238	17238	5.78953	83.7568	0.504398	cc	32895	30	30	916	OG0006507	core	916	OG0006508	core	2712	gc_low	Ipo_chr5_169271_181509	0.494514	1	2.20103	0.760975	0.0777011	-0.00638445	0.481428	0.0130858	0.514563	-0.0101653	10.2549	-4.46538	79.3817	4.37516	0.977719	-0.0512482	2.71598	-1.22498	0	0	98.8835	-0.828254	0.0497814	1276	3.90137e-05	DHH_Ada_group8957
DHH_Ada	IPO323_chr5	2041178	2054894	362	100	13716	18716	0	73.2849	0.54998	cc	31029	3057	3057	739	OG0010910	accessory	872	OG0010911	accessory	739	gc_low	Ipo_chr5_2041178_2054894	0.47884	1	2.77482	0.0941787	0.0776078	0.00154586	0.481976	-0.00313648	0.519463	0.0305171	7.99867	-7.99867	79.6145	-6.32963	0.922744	-0.0136536	2.81983	0.665167	0	0	99.3464	0.653624	0.0885882	1276	6.94265e-05	DHH_Ada_group9593
DHH_Ada	IPO323_chr5	2387925	2394628	362	100	6703	11703	0	99.9316	0.442623	cc	1	9	1	8516	OG0007077	core	12063	OG0007078	core	8516	gc_low	Ipo_chr5_2387925_2394628	0.435304	1	3.37792	0.552077	0.105547	0.0018196	0.441862	-0.00655749	0.459014	-0.0163913	3.50618	-3.50618	92.5446	7.38708	1.3735	-0.0631507	0.82849	-0.52749	0	0	99.9625	0.0374664	0.0157563	1276	1.23482e-05	DHH_Ada_group9756
DHH_Ada	IPO323_chr6	1017324	1031039	362	98.4324	13715	18715	19.7328	73.2835	0.532587	cc	14766	16274	14766	108	OG0007366	core	108	OG0007367	core	444	gc_low	Ipo_chr6_1017324_1031039	0.474138	1	2.75659	-0.719593	0.077744	0.00532806	0.481939	-0.00780096	0.519951	0.0126357	8.31548	11.4174	79.3639	-6.08047	0.926041	0.0220109	2.85897	1.31003	0	0	99.303	-0.870663	0.0937663	1276	7.34845e-05	DHH_Ada_group10524
DHH_Ada	IPO323_chr6	2415729	2427876	362	100	12147	17147	0	95.8652	0.42443	cc	16	579	16	2535	OG0007719	core	2535	OG0009976	accessory	7945	gc_low	Ipo_chr6_2415729_2427876	0.484326	1	2.70987	0.694125	0.0800089	-0.0102597	0.476528	0.00779797	0.50804	-0.0836101	8.50983	-8.50983	82.472	13.3932	0.975629	-0.114518	2.10793	-0.877929	0	0	99.1301	0.869924	0.110005	1276	8.62105e-05	DHH_Ada_group10142
DHH_Ada	IPO323_chr6	2499372	2506698	362	0	7326	12326	19.1141	79.7177	0.515794	cc	64563	13553	13553	126	OG0007736	core	6479	OG0007737	core	126	gc_low	Ipo_chr6_2499372_2506698	0.525078	1	2.70468	-0.600681	0.0598117	-0.0112224	0.514224	0.0108539	0.5234	-0.00760592	10.3748	8.7393	78.7803	0.93737	0.696039	-0.196039	3.29469	0.837314	0	0	48.9023	-48.9023	0.0488707	1276	3.82999e-05	DHH_Ada_group10801
DHH_Ada	IPO323_chr8	2192865	2202983	362	100	10118	15118	4.35904	83.4303	0.505198	cc	3746	757	757	96	OG0008873	core	96	OG0008874	core	4611	gc_low	Ipo_chr8_2192865_2202983	0.491379	1	2.2783	-0.291303	0.0772692	0.00188445	0.490839	0.000540246	0.515141	-0.00994346	9.84655	-5.48751	80.3118	3.11856	0.88923	-0.0243651	2.77685	0.103151	0	0	99.6792	0.320764	0.0257973	1276	2.02173e-05	DHH_Ada_group11922
DHH_Ada	IPO323_chr8	59235	72866	362	98.0559	13631	18631	17.7876	73.163	0.541583	cc	10127	21622	10127	387	OG0008286	core	445	OG0008287	core	387	gc_low	Ipo_chr8_59235_72866	0.507053	1	2.82743	-0.238432	0.0686094	-0.00434608	0.500044	0.00700879	0.529573	0.0120096	8.81327	8.97429	77.3017	-4.13865	0.838148	0.0254886	2.504	1.50201	0	0	97.2852	0.770694	0.070284	1276	5.50815e-05	DHH_Ada_group11989
DHH_Ada	Ira26_chr1	2281806	2294546	362	100	12740	17740	0	85.9076	0.504198	cc	2892	1	1	1142	OG0009431	accessory	1142	OG0009432	accessory	8315	gc_low	Ira26_chr1_2281806_2294546	0.46395	1	3.05667	0.00132917	0.105622	0.000177075	0.464051	-0.000100718	0.504793	-0.000595319	0.25	-0.25	85.718	0.189589	1.17233	-0.00160298	0.353727	-0.0527267	0	0	99.9958	0.00425352	0.000988077	1276	7.74355e-07	DHH_Ada_group582
DHH_Ada	Ira26_chr1	3111780	3125465	362	100	13685	18685	5.27161	73.2406	0.563974	cc	8652	4672	4672	1992	OG0001371	core	2025	OG0001372	core	1992	gc_low	Ira26_chr1_3111780_3125465	0.491379	1	2.88658	0.413419	0.0904078	-0.00341723	0.484151	0.00722799	0.527571	0.0364032	9.07461	-3.803	76.7636	-3.523	1.11063	-0.0106296	3.20099	0.469014	0	0	99.5513	0.448675	0.0429179	1276	3.36347e-05	DHH_Ada_group781
DHH_Ada	Ira26_chr1	4207613	4221328	362	100	13715	18715	16.8421	73.2835	0.542383	cc	26321	177760	26321	99	OG0001707	core	338	OG0000244	core	99	gc_low	Ira26_chr1_4207613_4221328	0.467868	0.99	2.38354	-0.383537	0.0782324	0.00405604	0.476064	-0.00819558	0.524487	0.0178964	13.0289	3.81322	78.8418	-5.55836	0.97973	0.00728286	3.35093	1.06907	0	0	98.2231	1.77685	0.102148	1276	8.00531e-05	DHH_Ada_group1002
DHH_Ada	Ira26_chr11	1228394	1232408	362	100	4014	9014	0	100	0.489004	cc	1	396	1	18547	OG0014449	singleton	18547	OG0010815	accessory	21422	gc_low	Ira26_chr11_1228394_1232408	0.471787	1	3.47703	0.790972	0.0993513	-0.000605234	0.470886	0.000900823	0.503027	-0.0140235	0.999076	-0.999076	85.4515	14.5485	1.15227	-0.00753772	2.07599	-1.77499	0	0	99.8839	0.116095	0.0228586	1276	1.79143e-05	DHH_Ada_group2559
DHH_Ada	Ira26_chr12	1132122	1143710	362	100	11588	16588	3.11068	84.5491	0.479408	cc	223	32073	223	1985	OG0011142	accessory	2959	OG0003426	core	1985	gc_low	Ira26_chr12_1132122_1143710	0.471787	1	3.02079	0.277211	0.0993723	0.000157471	0.470305	0.0014819	0.490083	-0.0106751	4.63755	-1.52687	86.9878	-2.43872	1.15605	-0.0560539	1.43919	0.910806	0	0	99.8286	0.171422	0.0445823	1276	3.49391e-05	DHH_Ada_group3054
DHH_Ada	Ira26_chr13	813287	826982	362	100	13695	18695	19.6898	73.2549	0.55038	cc	18416	23763	18416	70	OG0003684	core	503	OG0003685	core	70	gc_low	Ira26_chr13_813287_826982	0.469436	1	2.16817	-0.31717	0.0893387	2.97028e-06	0.47697	-0.00753389	0.526705	0.0236754	14.901	4.78875	77.9413	-4.68645	1.05226	-0.0522585	3.8996	0.365401	0	0	99.8848	0.115214	0.0662729	1276	5.1938e-05	DHH_Ada_group3489
DHH_Ada	Ira26_chr19	29495	43223	362	100	13728	18728	0	82.1123	0.485006	ac	851	3615	851	1724	OG0011827	accessory	7073	OG0010853	accessory	1724	gc_low	Ira26_chr19_29495_43223	0.479624	0.99	2.92324	0.31376	0.0920377	0.0027899	0.482119	-0.00249538	0.519834	-0.0348278	7.524	-7.524	77.644	4.46829	1.10903	0.0376359	3.08859	-0.158587	0	0	99.7031	0.296886	0.0301572	1276	2.36342e-05	DHH_Ada_group4847
DHH_Ada	Ira26_chr19	500096	513750	362	100	13654	18654	0	79.7952	0.452419	ac	8	18	8	6113	OG0011423	accessory	11287	OG0013660	accessory	6113	gc_low	Ira26_chr19_500096_513750	0.467085	0.98	3.454	0.332004	0.105754	0.00239613	0.462566	0.00451918	0.4679	-0.0154811	3.07565	-3.07565	83.0995	-3.30431	1.19066	0.0343417	1.7138	-0.7598	0	0	99.8545	0.145523	0.0130743	1276	1.02463e-05	DHH_Ada_group4815
DHH_Ada	Ira26_chr3	1318599	1332272	362	100	13673	18673	19.3809	73.2234	0.539584	cc	49171	107549	49171	398	OG0005116	core	398	OG0005117	core	440	gc_low	Ira26_chr3_1318599_1332272	0.466301	1	2.36963	0.231371	0.0872148	0.00447796	0.478544	-0.0122435	0.532651	0.00693258	13.8562	5.52475	75.7545	-2.53117	1.03942	0.144788	3.54677	1.14523	0	0	99.5314	0.468567	0.0838523	1276	6.5715e-05	DHH_Ada_group7316
DHH_Ada	Ira26_chr4	1780113	1793829	362	100	13716	18716	19.7799	73.2849	0.527389	cc	10206	10195	10195	128	OG0006148	core	313	OG0006149	core	128	gc_low	Ira26_chr4_1780113_1793829	0.474922	1	2.35411	-0.243114	0.0851918	-0.00055228	0.481675	-0.00675304	0.528624	-0.00123543	13.0469	6.73297	75.7662	-2.4813	1.02908	0.0384888	3.30449	0.703508	0	0	99.4871	0.51287	0.0662992	1276	5.19587e-05	DHH_Ada_group7951
DHH_Ada	Ira26_chr4	684721	695253	362	100	10532	15532	0	98.3582	0.438824	cc	214	28	28	6856	OG0005863	core	18859	OG0005864	core	6856	gc_low	Ira26_chr4_684721_695253	0.481191	1	2.49023	1.34577	0.0922826	-0.000589825	0.481518	-0.000326737	0.506775	-0.0679505	7.65398	-7.65398	80.5819	17.7764	1.1134	0.0372871	2.63119	-1.16919	0	0	99.9068	0.0932495	0.0282056	1276	2.21047e-05	DHH_Ada_group8343
DHH_Ada	Ira26_chr5	132471	141438	362	100	8967	13967	15.0426	82.1007	0.493802	cc	4904	12739	4904	400	OG0006505	core	26648	OG0006506	core	400	gc_low	Ira26_chr5_132471_141438	0.470219	1	2.55228	0.0507168	0.102061	0.00138765	0.46853	0.00168941	0.510968	-0.017166	14.355	0.687619	79.6649	2.43573	1.17607	0.0137979	3.36056	0.33044	0	0	99.8956	0.10437	0.0114232	1276	8.95235e-06	DHH_Ada_group8949
DHH_Ada	Ira26_chr7	1924723	1937215	362	97.7826	12492	17492	10.5763	83.9469	0.517193	cc	31387	270	270	651	OG0008244	core	651	OG0012662	singleton	4289	gc_low	Ira26_chr7_1924723_1937215	0.5	1	2.814	2.50216e-06	0.0736683	-5.93997e-07	0.499999	8.57309e-07	0.517194	-7.28581e-07	10.5763	-9.32322e-06	83.9469	7.99538e-05	0.845065	4.95439e-06	2.43301	-8.84455e-06	0	0	97.7835	-0.000939046	1e-06	1276	7.83699e-10	DHH_Ada_group11619
DHH_Ada	Ira26_chr8	2029220	2042821	362	100	13601	18601	12.4617	86.5599	0.490804	cc	6791	58966	6791	183	OG0008873	core	7076	OG0008874	core	183	gc_low	Ira26_chr8_2029220_2042821	0.47884	1	2.16817	0.0968297	0.0893387	0.00157037	0.47697	0.00187011	0.526705	-0.0359006	14.901	-2.43931	77.9413	8.61854	1.05226	0.0544085	3.8996	-0.0675991	0	0	99.8848	0.115214	0.0293218	1276	2.29795e-05	DHH_Ada_group11922
DHH_Ada	Ira48_chr1	2265136	2271717	362	100	6581	11581	0	96.1748	0.422431	cc	439	6	6	6732	OG0009431	accessory	9572	OG0009432	accessory	6732	gc_low	Ira48_chr1_2265136_2271717	0.461599	1	3.42647	0.401529	0.104854	0.00172946	0.460973	0.000626385	0.461873	-0.039442	2.20765	-2.20765	87.7962	8.37857	1.1698	0.0131302	1.6683	-0.823299	0	0	99.9344	0.0655559	0.0299257	1276	2.34527e-05	DHH_Ada_group582
DHH_Ada	Ira48_chr1	3088733	3102406	362	98.0472	13673	18673	13.7471	73.2234	0.535386	cc	28094	36098	28094	228	OG0001380	core	228	OG0001381	core	1835	gc_low	Ira48_chr1_3088733_3102406	0.465517	1	2.56914	-0.209141	0.0879243	0.00690324	0.473692	-0.00817453	0.52574	0.00964638	12.5046	1.24257	75.2354	-2.01202	1.03808	0.0236488	3.3697	1.0793	0	0	98.6398	-0.592565	0.0658789	1276	5.16292e-05	DHH_Ada_group796
DHH_Ada	Ira48_chr1	4472172	4485887	362	100	13715	18715	17.5955	73.2835	0.543982	cc	24725	11446	11446	335	OG0001811	core	335	OG0001812	core	421	gc_low	Ira48_chr1_4472172_4485887	0.47884	1	2.36964	0.156363	0.0872146	0.000559699	0.478545	0.00029535	0.532651	0.0113311	13.8561	3.73943	75.7546	-2.47113	1.03942	-0.0260877	3.54673	0.512273	0	0	99.5314	0.468597	0.0646765	1276	5.06869e-05	DHH_Ada_group1055
DHH_Ada	Ira48_chr10	202382	216067	362	98.6482	13685	18685	13.3637	73.2406	0.538984	cc	7272	63418	7272	570	OG0002403	core	570	OG0002404	core	1487	gc_low	Ira48_chr10_202382_216067	0.491379	1	2.81612	-0.0591179	0.088727	-0.000952704	0.487528	0.00385117	0.531365	0.00761947	11.1467	2.21698	75.4793	-2.2387	1.11332	0.0152469	3.4956	0.3664	0	0	99.1516	-0.503428	0.0115522	1276	9.05347e-06	DHH_Ada_group1760
DHH_Ada	Ira48_chr11	846729	860482	362	100	13753	18753	20.1301	73.3376	0.57397	cc	4172	5485	4172	42	OG0002955	core	152	OG0002956	core	42	gc_low	Ira48_chr11_846729_860482	0.462382	1	2.37776	-0.744761	0.101867	0.000797236	0.465357	-0.00297495	0.526621	0.0473495	14.1152	6.0149	78.56	-5.22241	1.19273	0.140603	2.9239	0.696103	0	0	99.9106	0.0893764	0.0338703	1276	2.65441e-05	DHH_Ada_group2472
DHH_Ada	Ira48_chr12	536055	544679	362	97.9244	8624	13624	0	83.2428	0.483407	cc	1	2066	1	3770	OG0009635	accessory	10133	OG0003256	core	3770	gc_low	Ira48_chr12_536055_544679	0.480408	1	3.13379	0.442208	0.0838345	-0.00781574	0.477687	0.00272081	0.500919	-0.0175115	5.39836	-5.39836	83.7981	-0.55528	0.995236	-0.00893485	2.26196	-1.96096	0	0	99.4669	-1.54256	0.0971987	1276	7.61745e-05	DHH_Ada_group2946
DHH_Ada	Ira48_chr13	722796	736476	362	100	13680	18680	5	73.2334	0.545782	cc	53209	7413	7413	697	OG0003695	core	1953	OG0009673	accessory	697	gc_low	Ira48_chr13_722796_736476	0.469436	0.98	3.39572	-0.55172	0.100279	-0.00074953	0.465934	0.00350198	0.495996	0.0497858	4.60445	0.395547	77.4379	-4.20446	1.14401	-0.0205537	3.36214	0.507855	0	0	68.2765	31.7235	0.0328282	1276	2.57274e-05	DHH_Ada_group3497
DHH_Ada	Ira48_chr2	1957487	1966917	362	100	9430	14430	0	99.9931	0.454018	cc	2	5058	2	6264	OG0004278	core	6264	OG0004279	core	28606	gc_low	Ira48_chr2_1957487_1966917	0.478056	1	3.75462	0.0423801	0.0839635	-0.000107745	0.477455	0.000600974	0.4571	-0.00308201	0.665205	-0.665205	98.8218	1.17124	1.03333	0.00667316	0.619119	-0.142119	0	0	99.9479	0.0521039	0.00443202	1276	3.47337e-06	DHH_Ada_group5609
DHH_Ada	Ira48_chr2	1976000	1985425	362	100	9425	14425	0	99.9931	0.446821	cc	2	6921	2	10098	OG0004278	core	24777	OG0004279	core	10098	gc_low	Ira48_chr2_1976000_1985425	0.471787	1	3.75462	0.24938	0.0839635	0.00302705	0.477455	-0.00566803	0.4571	-0.010279	0.665205	-0.665205	98.8218	1.17124	1.03333	-0.0205058	0.619119	-0.142119	0	0	99.9479	0.0521039	0.0391699	1276	3.06974e-05	DHH_Ada_group5609
DHH_Ada	Ira48_chr2	2878733	2892502	362	99.9855	13769	18769	16.2449	73.3603	0.531987	cc	40996	3017	3017	104	OG0004544	core	104	OG0004545	core	138	gc_low	Ira48_chr2_2878733_2892502	0.472571	1	2.77084	-0.749839	0.0989252	-0.000962822	0.473409	-0.000838507	0.512015	0.0199722	6.79384	9.45103	79.5256	-6.16526	1.12054	-0.0588065	2.41714	1.06286	0	0	99.6698	0.315709	0.0381902	1276	2.99296e-05	DHH_Ada_group5867
DHH_Ada	Ira48_chr2	742717	744661	362	100	1944	6944	0	99.9712	0.458017	cc	1	3	1	11997	OG0000404	core	11997	OG0003954	core	15981	gc_low	Ira48_chr2_742717_744661	0.46458	1	2.95516	1.12384	0.0982552	-0.00107654	0.47153	-0.00695006	0.501955	-0.0439377	7.17863	-7.17863	82.5399	17.4313	1.13872	-0.0617965	2.03008	-1.72908	0	0	99.2616	0.738367	0.0522816	1276	4.0973e-05	DHH_Ada_group4938
DHH_Ada	Ira48_chr3	2436166	2447633	362	100	11467	16467	4.82176	84.8181	0.511795	cc	31178	1	1	799	OG0010388	accessory	799	OG0005437	core	10663	gc_low	Ira48_chr3_2436166_2447633	0.466301	1	3.15091	-0.247908	0.0997859	0.00522976	0.471367	-0.00506599	0.514934	-0.00313933	1.872	2.94977	84.2488	0.569303	1.13658	-0.014628	1.56706	-1.26606	0	0	99.9239	0.0761026	0.0390557	1276	3.06079e-05	DHH_Ada_group7565
DHH_Ada	Ira48_chr3	307430	317279	362	100	9849	14849	11.7651	83.1638	0.511595	cc	12628	1	1	451	OG0004883	core	451	OG0004884	core	14185	gc_low	Ira48_chr3_307430_317279	0.473354	1	2.94575	-0.29075	0.0992819	0.00259902	0.471013	0.00234129	0.497779	0.0138159	7.41756	4.34754	83.3104	-0.146555	1.15333	0.0544617	1.76755	-1.46655	0	0	99.5286	0.47144	0.0203212	1276	1.59257e-05	DHH_Ada_group7101
DHH_Ada	Ira48_chr4	1740356	1754083	362	99.3954	13727	18727	12.7196	80.5361	0.505998	cc	1	1654	1	103	OG0000451	core	529	OG0000451	core	103	gc_low	Ira48_chr4_1740356_1754083	0.482759	1	2.34625	-0.329254	0.0865482	0.00749566	0.483452	-0.000692642	0.527684	-0.0216856	12.5358	0.183812	76.2371	4.29903	1.05221	0.128347	2.92457	-2.62357	0	0	99.5319	-0.136594	0.038078	1276	2.98417e-05	DHH_Ada_group7836
DHH_Ada	Ira48_chr5	1305829	1319502	362	99.9854	13673	18673	9.7574	73.2234	0.551779	cc	17728	28344	17728	887	OG0006800	core	887	OG0006801	core	1376	gc_low	Ira48_chr5_1305829_1319502	0.490596	1	2.60009	0.347906	0.0842808	-0.000425	0.483843	0.00675276	0.538477	0.0133015	11.9351	-2.17765	74.7519	-1.52856	1.01324	-0.0132402	3.57955	0.669445	0	0	99.6375	0.34791	0.033678	1276	2.63934e-05	DHH_Ada_group9384
DHH_Ada	Ira48_chr5	491380	505095	362	100	13715	18715	1.61368	86.1288	0.452419	cc	68	7057	68	2119	OG0011768	accessory	8663	OG0006583	core	2119	gc_low	Ira48_chr5_491380_505095	0.484326	1	2.5942	0.731796	0.0762734	0.000529155	0.487075	-0.00274897	0.511474	-0.0590551	11.4863	-9.87264	77.9696	8.15922	0.927264	0.0870218	3.08042	-1.24142	0	0	98.9732	1.02683	0.0651312	1276	5.10433e-05	DHH_Ada_group8895
DHH_Ada	Ira48_chr5	688161	701846	362	100	13685	18685	11.3246	73.2406	0.537185	cc	21709	10649	10649	223	OG0006619	core	2254	OG0006620	core	223	gc_low	Ira48_chr5_688161_701846	0.492163	1	2.35411	-0.00411396	0.0851918	-0.00368708	0.481675	0.010488	0.528624	0.00856057	13.0469	-1.72231	75.7662	-2.52562	1.02908	-0.0564765	3.30449	0.722508	0	0	99.4871	0.51287	0.0394941	1276	3.09515e-05	DHH_Ada_group9171
DHH_Ada	Ira48_chr5	712494	726210	362	99.9563	13716	18716	10.2105	73.2849	0.548181	cc	10649	27374	10649	331	OG0012405	accessory	1120	OG0006623	core	331	gc_low	Ira48_chr5_712494_726210	0.481191	1	2.31638	0.204616	0.0881075	0.00280162	0.478487	0.00270422	0.534901	0.0132799	14.01	-3.79946	75.6573	-2.37239	1.04117	-0.0145005	3.6831	0.343899	0	0	99.6525	0.303709	0.0619237	1276	4.85295e-05	DHH_Ada_group9173
DHH_Ada	Ira48_chr6	1726455	1740140	362	99.6712	13685	18685	12.031	73.2406	0.532787	cc	19189	13975	13975	0	OG0007604	core	0	OG0007604	core	0	gc_low	Ira48_chr6_1726455_1740140	0.471787	1	1.92948	-1.92948	0.0947405	0.00243817	0.474155	-0.00236807	0.525086	0.00770084	7.94172	4.08932	76.7953	-3.55469	1.1248	0.0162302	3.34733	0.797674	0	0	99.7044	-0.0332328	0.029309	1276	2.29694e-05	DHH_Ada_group10095
DHH_Ada	Ira48_chr7	2051908	2064400	362	99.2635	12492	17492	10.5763	83.9469	0.518393	cc	31387	270	270	651	OG0008244	core	651	OG0011583	accessory	10563	gc_low	Ira48_chr7_2051908_2064400	0.499216	1	2.814	2.50216e-06	0.0736683	0.000783105	0.499999	-0.000783143	0.517194	0.00119927	10.5763	-9.32322e-06	83.9469	7.99538e-05	0.845065	-0.0117322	2.43301	-8.84455e-06	0	0	97.7835	1.48001	0.00162039	1276	1.2699e-06	DHH_Ada_group11619
DHH_Ada	Ira48_chr9	290347	303990	362	100	13643	18643	17.2075	73.1803	0.564574	cc	18311	15072	15072	842	OG0008955	core	842	OG0008956	core	947	gc_low	Ira48_chr9_290347_303990	0.470219	1	3.01272	-0.0867207	0.102319	-0.00200589	0.467381	0.00283796	0.522524	0.0420499	8.51644	8.69109	79.4491	-6.26877	1.17827	0.0554958	2.09718	2.08082	0	0	99.8551	0.1449	0.0367341	1276	2.87885e-05	DHH_Ada_group12593
DHH_Ada	Ira48_chr9	801074	814747	362	98.1935	13673	18673	18.1385	73.2234	0.544382	cc	24103	37814	24103	345	OG0009102	core	345	OG0009103	core	483	gc_low	Ira48_chr9_801074_814747	0.500784	1	2.53867	0.000332724	0.0683427	0.0045413	0.501898	-0.00111366	0.530753	0.0136288	12.2749	5.86355	76.4575	-3.23416	0.900012	0.178113	3.52848	0.853516	0	0	92.4933	5.70018	0.0453512	1276	3.55417e-05	DHH_Ada_group12526
DHH_Ada	Isr_chr1	494047	507744	362	100	13697	18697	16.8262	73.338	0.54958	cc	3942	7028	3942	0	OG0000615	core	0	OG0000615	core	0	gc_low	Isr_chr1_494047_507744	0.481975	1	2.45122	-2.45122	0.0924254	0.00161852	0.481292	0.000682782	0.508018	0.0415616	7.94098	8.88525	80.295	-6.95702	1.11199	-0.0730284	2.66837	0.927633	0	0	99.9017	0.0983327	0.0434557	1276	3.40562e-05	DHH_Ada_group214
DHH_Ada	Isr_chr1	5718513	5731216	362	98.2996	12703	17703	9.61984	80.8507	0.504598	cc	14	17542	14	22	OG0002245	core	1567	OG0014551	singleton	22	gc_low	Isr_chr1_5718513_5731216	0.472571	1	2.1201	-0.758099	0.0871664	0.00295897	0.472989	-0.000417712	0.508716	-0.0041179	11.3745	-1.75468	80.3978	0.452868	1.03795	0.0399754	1.70069	-0.524693	0	0	98.7122	-0.41255	0.0488437	1276	3.82788e-05	DHH_Ada_group1386
DHH_Ada	Isr_chr10	622472	625445	362	100	2973	7973	0	78.6655	0.44922	cc	26	22	22	4392	OG0002484	core	4392	OG0002485	core	29409	gc_low	Isr_chr10_622472_625445	0.459248	1	3.27638	0.366617	0.10592	-0.000904484	0.456576	0.00267201	0.471603	-0.0223831	2.75673	-2.75673	83.142	-4.47655	1.17105	-0.00237088	2.24909	-0.887091	0	0	99.9539	0.0461107	0.0385899	1276	3.02429e-05	DHH_Ada_group1896
DHH_Ada	Isr_chr10	710202	723930	362	100	13728	18728	5.20077	85.9675	0.492203	cc	56	7946	56	1527	OG0010221	accessory	8029	OG0002494	core	1527	gc_low	Isr_chr10_710202_723930	0.484326	1	2.80974	0.374256	0.0924167	-0.00385871	0.480875	0.00345119	0.519451	-0.0272475	9.02513	-3.82436	77.998	7.96954	1.11399	-0.0193987	3.01857	-1.26256	0	0	99.7201	0.279944	0.0329089	1276	2.57907e-05	DHH_Ada_group1916
DHH_Ada	Isr_chr14	242813	251282	362	100	8469	13469	0	81.4389	0.487805	ac	4123	1	1	9395	OG0011000	accessory	9395	OG0011397	accessory	19619	gc_low	Isr_chr14_242813_251282	0.467868	1	3.01935	0.953648	0.10188	7.60872e-07	0.467654	0.000213537	0.518381	-0.0305755	8.85285	-8.85285	79.127	2.31188	1.16827	-0.00778062	2.11662	-1.81562	0	0	99.7885	0.211472	0.0336989	1276	2.64098e-05	DHH_Ada_group3777
DHH_Ada	Isr_chr19	258565	271877	362	100	13312	18312	0	86.2713	0.484406	ac	2631	15	15	12881	OG0012804	accessory	36916	OG0011420	accessory	12881	gc_low	Isr_chr19_258565_271877	0.482759	0.97	3.30836	0.801643	0.0832818	0.00292511	0.477074	0.00568504	0.492399	-0.00799249	4.29666	-4.29666	85.6593	0.612032	0.979259	0.0618375	2.20897	-1.00497	0	0	99.5875	0.412478	0.0601288	1276	4.71229e-05	DHH_Ada_group4670
DHH_Ada	Isr_chr2	643353	657092	362	100	13739	18739	22.2797	74.4223	0.553179	cc	53513	1366	1366	170	OG0003939	core	249	OG0003940	core	170	gc_low	Isr_chr2_643353_657092	0.471003	1	2.6641	-0.431099	0.0950531	0.000558142	0.473429	-0.00242596	0.522548	0.0306309	12.1257	10.154	78.4721	-4.04978	1.09969	-0.0379629	2.51843	0.617573	0	0	99.7483	0.251685	0.0393464	1276	3.08357e-05	DHH_Ada_group5178
DHH_Ada	Isr_chr3	164971	177120	362	99.7613	12149	17149	4.86909	85.4219	0.482407	cc	60006	9504	9504	1666	OG0004828	core	1666	OG0009765	accessory	16170	gc_low	Isr_chr3_164971_177120	0.473354	1	3.13466	0.0873411	0.0952504	0.00192828	0.471256	0.00209788	0.493219	-0.0108116	6.61887	-1.74978	81.3319	4.08996	1.09931	0.028898	3.54592	0.432084	0	0	99.5778	0.18352	0.0182206	1276	1.42795e-05	DHH_Ada_group7050
DHH_Ada	Isr_chr3	1957622	1962762	362	100	5140	10140	0	99.8619	0.447421	cc	15	1	1	7238	OG0005310	core	7238	OG0005311	core	16532	gc_low	Isr_chr3_1957622_1962762	0.477273	1	2.80068	1.05932	0.0974585	-0.00890049	0.471073	0.00620009	0.50411	-0.0566892	8.51731	-8.51731	81.0727	18.7892	1.11762	-0.0376241	2.18346	-1.88246	0	0	99.8037	0.196281	0.0600211	1276	4.70384e-05	DHH_Ada_group6779
DHH_Ada	Isr_chr3	238659	252387	362	100	13728	18728	15.2072	76.415	0.52379	cc	46394	4045	4045	136	OG0004844	core	136	OG0004845	core	1667	gc_low	Isr_chr3_238659_252387	0.461599	0.96	3.21191	-1.07491	0.101256	0.0037598	0.470638	-0.00903913	0.512492	0.0112982	4.02554	11.1816	79.7976	-3.38259	1.15685	0.141847	2.64006	0.966942	0	0	99.8224	0.177632	0.0580837	1276	4.55201e-05	DHH_Ada_group7056
DHH_Ada	Isr_chr3	3146482	3160162	362	99.8684	13680	18680	24.1328	73.2334	0.554578	cc	35727	30249	30249	187	OG0005660	core	307	OG0005661	core	187	gc_low	Isr_chr3_3146482_3160162	0.494514	1	2.89132	-0.617324	0.08814	-0.00350047	0.478875	0.0156393	0.513967	0.0406108	7.93905	16.1937	80.5071	-7.27368	1.04689	-0.0325995	2.71255	1.76845	0	0	99.6578	0.210634	0.0407092	1276	3.19037e-05	DHH_Ada_group7711
DHH_Ada	Isr_chr4	2037575	2051302	362	100	13727	18727	20.2168	73.386	0.542583	cc	21540	19287	19287	247	OG0006272	core	247	OG0006273	core	690	gc_low	Isr_chr4_2037575_2051302	0.474922	1	2.4603	-0.066301	0.101745	0.000135441	0.471002	0.00391986	0.535217	0.00736564	17.7994	2.41741	75.4626	-2.07653	1.15312	0.0416853	3.34834	0.936656	0	0	99.949	0.051003	0.0151117	1276	1.1843e-05	DHH_Ada_group8767
DHH_Ada	Isr_chr5	929016	942738	362	100	13722	18722	17.3165	74.2869	0.532987	cc	88	11429	88	488	OG0006693	core	648	OG0006694	core	488	gc_low	Isr_chr5_929016_942738	0.465517	1	2.69105	-0.00205349	0.0963381	5.69105e-05	0.47195	-0.00643337	0.518912	0.0140754	13.0653	4.25128	77.3153	-3.02837	1.10564	-0.0324696	3.01535	-1.06635	0	0	99.3513	0.64867	0.0576273	1276	4.51624e-05	DHH_Ada_group9247
DHH_Ada	Isr_chr6	2284071	2297798	362	100	13727	18727	17.1197	73.3006	0.532187	cc	46086	52039	46086	8	OG0007722	core	1111	OG0007723	core	8	gc_low	Isr_chr6_2284071_2297798	0.479624	1	2.33876	-1.38476	0.0928239	-0.0121029	0.478725	0.000898839	0.513176	0.0190112	11.3108	5.80884	74.8258	-1.52524	1.1273	-0.100269	3.95199	0.712012	0	0	99.9083	0.0916683	0.0767315	1276	6.01344e-05	DHH_Ada_group10146
DHH_Ada	Isr_chr6	601881	615608	362	100	13727	18727	0	73.3006	0.537985	cc	3577	6001	3577	16	OG0013103	accessory	70	OG0014591	singleton	16	gc_low	Isr_chr6_601881_615608	0.44906	1	3.25149	-2.02149	0.105795	0.000788004	0.456989	-0.00792952	0.472763	0.0652222	2.84849	-2.84849	83.6423	-10.3417	1.17125	-0.0462533	2.25764	1.29636	0	0	99.9484	0.051614	0.0828674	1276	6.49431e-05	DHH_Ada_group10367
DHH_Ada	Isr_chr7	818518	832234	362	100	13716	18716	5.82389	73.2849	0.54898	cc	5759	39312	5759	995	OG0007958	core	1619	OG0010925	accessory	995	gc_low	Isr_chr7_818518_832234	0.475705	1	2.95972	0.0382821	0.0866189	0.00193905	0.478904	-0.00319918	0.546612	0.00236834	6.13405	-0.31016	73.5511	-0.266243	1.08897	0.0043593	3.70897	0.0510257	0	0	99.8688	0.131171	0.0160402	1276	1.25707e-05	DHH_Ada_group11412
DHH_Ada	Isr_chr8	1075472	1089145	362	100	13673	18673	20.9982	73.2234	0.535186	cc	14817	3772	3772	140	OG0008563	core	140	OG0008564	core	260	gc_low	Isr_chr8_1075472_1089145	0.46395	1	2.21976	-0.0707607	0.0891707	0.00565692	0.477336	-0.0133861	0.533563	0.00162331	14.845	6.15328	76.248	-3.02459	1.04749	0.0265858	3.81576	-0.238756	0	0	99.7977	0.2023	0.0824809	1276	6.46402e-05	DHH_Ada_group11743
DHH_Ada	Isr_chr8	1429019	1439031	362	100	10012	15012	9.85878	83.1268	0.5008	cc	2996	806	806	537	OG0008678	core	537	OG0000506	core	4530	gc_low	Isr_chr8_1429019_1439031	0.483542	1	2.81612	-0.0851179	0.088727	-0.0056549	0.487528	-0.00398583	0.531365	-0.0305645	11.1467	-1.2879	75.4793	7.64757	1.11332	-0.0996251	3.4956	-0.5886	0	0	99.1516	0.848417	0.091519	1276	7.17233e-05	DHH_Ada_group12113
DHH_Ada	Isr_chr8	2163748	2177526	362	99.8113	13778	18778	15.8537	73.3731	0.542983	cc	13654	25033	13654	96	OG0008873	core	96	OG0008874	core	183	gc_low	Isr_chr8_2163748_2177526	0.487461	1	2.10358	-0.116575	0.0781861	0.00645336	0.491466	-0.00400523	0.530386	0.0125974	12.689	3.16467	76.5819	-3.2088	0.902896	0.056563	3.4085	0.726495	0	0	99.3116	0.49968	0.0505654	1276	3.96281e-05	DHH_Ada_group11922
DHH_Ada	Isr_chr9	1820830	1828625	362	100	7795	12795	0	94.4197	0.517993	cc	1574	1	1	583	OG0000208	accessory	583	OG0009344	core	13675	gc_low	Isr_chr9_1820830_1828625	0.472571	1	3.02079	-0.254789	0.0993723	-0.00140993	0.470305	0.0022659	0.490083	0.0279099	4.63755	-4.63755	86.9878	7.43191	1.15605	-0.00220789	1.43919	-1.13819	0	0	99.8286	0.171422	0.0387086	1276	3.03359e-05	DHH_Ada_group12784
DHH_Ada	Isr_chr9	758484	772211	362	99.8834	13727	18727	18.3051	73.3006	0.541583	cc	50920	57501	50920	194	OG0009067	core	701	OG0009068	core	194	gc_low	Isr_chr9_758484_772211	0.465517	1	2.55228	-0.262283	0.102061	-0.00253085	0.46853	-0.00301259	0.510968	0.030615	14.355	3.95014	79.6649	-6.36436	1.17607	-0.0260751	3.36056	1.34644	0	0	99.8956	-0.0121883	0.0549266	1276	4.30459e-05	DHH_Ada_group12493
DHH_Ada	Ken_chr1	2128893	2136138	362	98.0952	7245	12245	14.4549	79.5835	0.495802	cc	1	68399	1	117	OG0001122	core	13375	OG0001123	core	117	gc_low	Ken_chr1_2128893_2136138	0.464734	1	2.43895	-0.366947	0.0828277	0.00416293	0.472438	-0.00770449	0.502917	-0.00711514	10.0772	4.37767	82.0978	-2.5143	0.981627	-0.0316271	1.63855	-1.33755	0	0	99.0935	-0.998274	0.0875955	1276	6.86485e-05	DHH_Ada_group592
DHH_Ada	Ken_chr1	3739506	3753191	362	100	13685	18685	19.3364	73.2406	0.534986	cc	69427	19286	19286	0	OG0014613	singleton	0	OG0014613	singleton	0	gc_low	Ken_chr1_3739506_3753191	0.481191	1	2.20103	-2.20103	0.0777011	-0.00168226	0.481428	-0.000237196	0.514563	0.0204227	10.2549	9.08145	79.3817	-6.14109	0.977719	0.0651382	2.71598	1.56902	0	0	98.8835	1.11651	0.0655453	1276	5.13678e-05	DHH_Ada_group953
DHH_Ada	Ken_chr1	420400	422684	362	100	2284	7284	0	99.4097	0.448421	cc	15	1	1	5193	OG0000608	core	5193	OG0000201	core	37199	gc_low	Ken_chr1_420400_422684	0.473354	1	2.94855	0.767453	0.0821531	0.00327006	0.478072	-0.0047184	0.508413	-0.0599918	7.44102	-7.44102	82.0033	17.4064	0.983367	0.126222	2.48066	-2.17966	0	0	99.3474	0.652558	0.0767968	1276	6.01856e-05	DHH_Ada_group197
DHH_Ada	Ken_chr11	283083	296757	362	98.1205	13674	18674	15.5725	73.2248	0.541583	cc	41590	19981	19981	121	OG0002817	core	446	OG0002818	core	121	gc_low	Ken_chr11_283083_296757	0.466301	1	2.35619	-0.270188	0.082431	0.00142477	0.471727	-0.00542616	0.524232	0.0173513	10.6806	4.89183	77.0335	-3.80865	0.992513	0.10082	3.44364	0.857357	0	0	98.6473	-0.526823	0.0767522	1276	6.01506e-05	DHH_Ada_group2125
DHH_Ada	Ken_chr12	561344	572727	362	98.0058	11383	16383	10.4743	84.7403	0.512595	cc	1	9739	1	240	OG0003261	core	8799	OG0003262	core	240	gc_low	Ken_chr12_561344_572727	0.460031	1	2.34321	0.0387913	0.0868512	0.00719272	0.474005	-0.0139741	0.513728	-0.0011329	11.3823	-0.908046	80.0103	4.72997	1.04345	0.0306252	2.01414	-1.71314	0	0	98.8616	-0.855797	0.0888843	1276	6.96585e-05	DHH_Ada_group2963
DHH_Ada	Ken_chr13	455017	468773	362	100	13756	18756	9.373	74.8347	0.541383	cc	15387	2055	2055	492	OG0003613	core	542	OG0009665	accessory	492	gc_low	Ken_chr13_455017_468773	0.482759	1	2.78652	-0.0935243	0.0774905	-0.00539019	0.482045	0.00071441	0.518713	0.0226704	7.87937	1.49363	79.8762	-5.04146	0.920583	-0.128376	2.78324	0.529759	0	0	99.3685	0.63148	0.0699101	1276	5.47885e-05	DHH_Ada_group3404
DHH_Ada	Ken_chr13	652432	663613	362	98.9894	11181	16181	0	84.5498	0.504198	cc	1	3375	1	538	OG0000392	core	27658	OG0010300	accessory	538	gc_low	Ken_chr13_652432_663613	0.484326	0.98	2.78036	-0.0483577	0.0712245	0.00244318	0.496918	-0.012592	0.518559	-0.0143607	7.50683	-7.50683	79.5112	5.03855	0.902677	0.0973226	2.46888	-2.16788	0	0	94.9376	4.05172	0.0880049	1276	6.89693e-05	DHH_Ada_group3213
DHH_Ada	Ken_chr15	341821	352003	362	100	10182	15182	0	92.9127	0.494202	ac	144	755	144	1777	OG0011231	accessory	1777	OG0011231	accessory	4535	gc_low	Ken_chr15_341821_352003	0.503135	0.94	2.74772	0.502283	0.0702816	-0.00209974	0.498778	0.00435722	0.518022	-0.02382	8.07533	-8.07533	80.5846	12.3281	0.881701	-0.0757308	2.9582	-0.797204	0	0	95.6161	4.3839	0.0520115	1276	4.07614e-05	DHH_Ada_group3996
DHH_Ada	Ken_chr16	243680	254114	362	76.0399	10434	15434	0	83.802	0.510396	ac	7255	1	1	17934	OG0011539	accessory	21071	OG0010312	accessory	17934	gc_low	Ken_chr16_243680_254114	0.523511	0.99	3.17098	1.08302	0.0566585	0.00211895	0.524422	-0.000911109	0.521649	-0.0112527	5.70674	-5.70674	83.3881	0.41394	0.538785	0.0218208	1.98325	-1.68225	0	0	41.9614	34.0785	0.0629201	1276	4.93105e-05	DHH_Ada_group4265
DHH_Ada	Ken_chr19	403018	413922	362	100	10904	15904	0	83.3627	0.492203	ac	147	4224	147	7459	OG0011423	accessory	7459	OG0013080	accessory	24279	gc_low	Ken_chr19_403018_413922	0.474138	1	3.05217	0.820827	0.0864712	0.00600525	0.477301	-0.00316306	0.506727	-0.0145237	6.56267	-6.56267	82.1546	1.20807	1.02339	-0.0477816	2.50362	-0.333618	0	0	99.5596	0.4404	0.065539	1276	5.13628e-05	DHH_Ada_group4815
DHH_Ada	Ken_chr2	1326061	1339763	362	100	13702	18702	20.4898	73.2649	0.54898	cc	17170	19544	17170	195	OG0004123	core	195	OG0004124	core	281	gc_low	Ken_chr2_1326061_1339763	0.496865	1	2.68578	-0.393779	0.0775563	-0.00859081	0.482034	0.0148305	0.519586	0.0293935	11.1968	9.29296	77.6672	-4.40225	0.904108	-0.154108	2.82587	1.40913	0	0	99.5353	0.464672	0.0713704	1276	5.59329e-05	DHH_Ada_group5416
DHH_Ada	Ken_chr2	1699471	1713186	362	98.4324	13715	18715	24.0342	73.2835	0.54958	cc	10189	9734	9734	0	OG0004239	core	0	OG0004239	core	0	gc_low	Ken_chr2_1699471_1713186	0.461599	1	2.33433	-2.33433	0.0821647	0.0079607	0.474125	-0.0125265	0.508799	0.0407813	10.4223	13.6119	80.4017	-7.11819	0.994768	0.06696	2.51166	1.47635	0	0	99.0853	-0.652876	0.101829	1276	7.98033e-05	DHH_Ada_group5524
DHH_Ada	Ken_chr2	572302	581185	362	100	8883	13883	12.7278	85.2481	0.481008	cc	24	1	1	734	OG0003901	core	734	OG0003902	core	11691	gc_low	Ken_chr2_572302_581185	0.443739	1	3.34899	-0.482994	0.105165	-0.00720228	0.457097	-0.0133577	0.469106	0.0119024	4.05754	8.67025	85.2623	-0.0141543	1.16525	-0.0336711	2.09954	-1.79854	0	0	99.9411	0.0588493	0.0381933	1276	2.9932e-05	DHH_Ada_group5156
DHH_Ada	Ken_chr3	3314745	3316203	362	100	1458	6458	0	100	0.429628	cc	916	6919	916	6703	OG0005681	core	6703	OG0005682	core	47168	gc_low	Ken_chr3_3314745_3316203	0.466047	0.97	3.30836	0.517643	0.0832818	-0.00961407	0.477074	-0.011027	0.492399	-0.0627705	4.29666	-4.29666	85.6593	14.3407	0.979259	-0.218695	2.20897	0.753033	0	0	99.5875	0.412478	0.0696588	1276	5.45915e-05	DHH_Ada_group6920
DHH_Ada	Ken_chr4	1426951	1440442	362	100	13491	18491	7.84706	86.4799	0.507197	cc	1	165410	1	174	OG0006055	core	20562	OG0006056	core	174	gc_low	Ken_chr4_1426951_1440442	0.46395	1	2.14904	0.0939568	0.0870848	-0.00322903	0.472996	-0.00904614	0.509311	-0.00211371	11.3297	-3.48269	80.4292	6.05074	1.03796	-0.050623	1.72098	-1.41998	0	0	98.7472	1.25281	0.108568	1276	8.50843e-05	DHH_Ada_group8523
DHH_Ada	Ken_chr4	1754994	1768709	362	98.4324	13715	18715	0	75.3193	0.487405	cc	3304	2043	2043	12498	OG0000173	accessory	12792	OG0006145	core	12498	gc_low	Ken_chr4_1754994_1768709	0.480408	1	2.90338	1.19362	0.0776677	0.00226963	0.484108	-0.00369985	0.512842	-0.0254369	5.8773	-5.8773	78.9272	-3.60794	0.948455	-0.00178833	2.92627	0.383734	0	0	99.2336	-0.80126	0.0738818	1276	5.79011e-05	DHH_Ada_group8636
DHH_Ada	Ken_chr5	2375146	2388819	362	97.411	13673	18673	20.4306	73.2234	0.559776	cc	91512	7494	7494	9	OG0007066	core	215	OG0007067	core	9	gc_low	Ken_chr5_2375146_2388819	0.5	1	2.59445	-1.59445	0.0678306	0.00191864	0.500634	-0.000633736	0.522872	0.0369041	9.62807	10.8025	78.6213	-5.3979	0.84066	0.0824174	2.97491	0.900091	0	0	90.6814	6.72952	0.0544247	1276	4.26526e-05	DHH_Ada_group9736
DHH_Ada	Ken_chr5	2464789	2474649	362	100	9860	14860	0	99.926	0.448021	cc	6798	1	1	4168	OG0007077	core	19760	OG0007078	core	4168	gc_low	Ken_chr5_2464789_2474649	0.440439	1	3.59215	0.0278506	0.103543	0.00460734	0.442709	-0.00227035	0.441975	0.00604594	1.47156	-1.47156	96.6915	3.23445	1.3835	0.0140889	0.522389	-0.221389	0	0	99.9843	0.0157248	0.0112146	1276	8.78887e-06	DHH_Ada_group9756
DHH_Ada	Ken_chr6	1270956	1284683	362	99.6795	13727	18727	16.4896	73.3006	0.529588	cc	51532	13815	13815	137	OG0007489	core	535	OG0007490	core	137	gc_low	Ken_chr6_1270956_1284683	0.474922	1	2.45523	-0.315228	0.0808959	0.00217624	0.484048	-0.0091259	0.524876	0.00471175	10.0295	6.46008	76.3685	-3.06794	0.992385	0.0481555	3.09901	1.04099	0	0	99.2024	0.477087	0.103059	1276	8.07675e-05	DHH_Ada_group10605
DHH_Ada	Ken_chr7	223760	233792	362	100	10032	15032	14.2829	83.2025	0.484606	cc	26	51437	26	126	OG0007806	core	13304	OG0000109	core	126	gc_low	Ken_chr7_223760_233792	0.489028	1	2.59524	-0.491241	0.0797155	-0.00291298	0.484353	0.00467521	0.522351	-0.0377451	13.8449	0.437971	78.3703	4.83224	0.948409	0.00873425	2.97981	-1.54881	0	0	98.2159	1.78406	0.0623358	1276	4.88525e-05	DHH_Ada_group11328
DHH_Ada	Ken_chr9	271254	284927	362	90.8872	13673	18673	19.9486	73.2234	0.570972	cc	46185	15377	15377	194	OG0008926	core	194	OG0008927	core	330	gc_low	Ken_chr9_271254_284927	0.505486	0.96	2.8154	-0.525404	0.0670918	0.000306266	0.503491	0.00199468	0.525521	0.0454512	8.43571	11.5129	79.6817	-6.4583	0.832582	-0.0531704	3.00967	1.17733	0	0	89.5952	1.29198	0.0426918	1276	3.34575e-05	DHH_Ada_group12563
DHH_Ada	Ore_chr1	2966527	2980255	362	0	13728	18728	11.0049	73.302	0.556178	cc	7424	21638	7424	0	OG0000521	accessory	0	OG0000521	accessory	0	gc_moderate	Ore_chr1_2966527_2980255	0.549373	1	1.32411	-1.32411	0.0437691	-0.00223308	0.544229	0.00514452	0.535817	0.020361	10.2025	0.802395	76.173	-2.87102	0.232133	-0.091508	3.40147	0.469526	0	0	5.16405	-5.16405	0.0422743	1276	3.31303e-05	DHH_Ada_group41
DHH_Ada	Ore_chr1	3594129	3603202	362	100	9073	14073	11.2769	82.0294	0.480608	cc	754	12028	754	635	OG0001510	core	5631	OG0001511	core	635	gc_low	Ore_chr1_3594129_3603202	0.476457	1	2.63004	0.172955	0.0830285	0.00709686	0.476655	-0.000197595	0.512414	-0.0318059	12.4024	-1.12548	80.4041	1.62529	0.985265	0.151721	2.35183	0.526166	0	0	98.8298	1.17025	0.0765366	1276	5.99817e-05	DHH_Ada_group870
DHH_Ada	Ore_chr1	456029	463845	362	100	7816	12816	0	97.9635	0.485006	cc	1	235	1	3529	OG0010781	accessory	11420	OG0000601	core	3529	gc_low	Ore_chr1_456029_463845	0.473354	1	3.15143	0.396574	0.0839572	0.00146595	0.477556	-0.0042018	0.500214	-0.0152079	5.30294	-5.30294	84.0263	13.9372	0.995215	-0.00837245	2.25359	-1.95259	0	0	99.4909	0.50908	0.0896779	1276	7.02805e-05	DHH_Ada_group192
DHH_Ada	Ore_chr1	952386	958601	362	98.1657	6215	11215	5.77798	77.6103	0.502599	cc	23963	12	12	1853	OG0000730	core	1853	OG0000731	core	13492	gc_low	Ore_chr1_952386_958601	0.472571	1	2.56914	0.698859	0.0879243	-0.00406855	0.473692	-0.00112053	0.52574	-0.0231406	12.5046	-6.72657	75.2354	2.37495	1.03808	-0.0249212	3.3697	-2.2557	0	0	98.6398	-0.474084	0.0906601	1276	7.10503e-05	DHH_Ada_group320
DHH_Ada	Ore_chr10	1181908	1189437	362	94.1958	7529	12529	19.0438	80.0463	0.514794	cc	8452	16170	8452	115	OG0002645	core	15753	OG0002646	core	115	gc_low	Ore_chr10_1181908_1189437	0.468652	0.99	2.38354	-0.319537	0.0782324	-0.00142986	0.476064	-0.00741158	0.524487	-0.00969264	13.0289	6.01493	78.8418	1.20447	0.97973	-0.00570413	3.35093	0.576069	0	0	98.2231	-4.02737	0.0850931	1276	6.66874e-05	DHH_Ada_group1556
DHH_Ada	Ore_chr10	870385	884099	362	99.2781	13714	18714	11.3444	74.6179	0.529988	cc	278	67750	278	913	OG0002557	core	1030	OG0002558	core	913	gc_low	Ore_chr10_870385_884099	0.477273	1	2.91582	0.0451828	0.0799452	0.00155945	0.478613	-0.0013398	0.508013	0.0219752	7.59411	3.75034	84.1851	-9.56718	0.979057	-0.0303387	1.94104	0.504965	0	0	99.3344	-0.0562743	0.0810224	1276	6.34972e-05	DHH_Ada_group1967
DHH_Ada	Ore_chr11	1652050	1665471	362	100	13421	18421	0	82.1888	0.521591	cc	1765	139	139	521	OG0010968	accessory	521	OG0011326	accessory	10524	gc_low	Ore_chr11_1652050_1665471	0.508621	0.97	2.5107	0.207302	0.0615278	0.00116813	0.512992	-0.00437125	0.531133	-0.00954157	11.0038	-11.0038	78.0427	4.14611	0.70594	0.0479064	2.86832	-0.722319	0	0	70.1459	29.8541	0.0707872	1276	5.54759e-05	DHH_Ada_group2601
DHH_Ada	Ore_chr12	875823	883681	362	95.4441	7858	12858	0.404417	80.0824	0.490204	cc	7530	37	37	2449	OG0003316	core	2449	OG0003317	core	12088	gc_low	Ore_chr12_875823_883681	0.489028	1	2.72511	0.663886	0.0689685	0.00548294	0.498325	-0.00929705	0.513139	-0.0229352	8.82379	-8.41937	79.3897	0.692784	0.857401	0.0721761	2.56801	-0.988013	0	0	90.3405	5.10365	0.0568772	1276	4.45746e-05	DHH_Ada_group2780
DHH_Ada	Ore_chr13	75674	83654	362	98.0702	7980	12980	12.0185	78.4592	0.519192	cc	822	23621	822	337	OG0010592	accessory	7653	OG0003510	core	337	gc_low	Ore_chr13_75674_83654	0.481975	1	2.61602	-0.0870158	0.0797215	0.00413433	0.484747	-0.00277174	0.524722	-0.00553025	13.9769	-1.9584	77.9974	0.46174	0.944855	0.0688438	3.09267	-0.177666	0	0	98.2242	-0.154009	0.0703279	1276	5.51159e-05	DHH_Ada_group3316
DHH_Ada	Ore_chr17	361421	375149	362	0	13728	18728	8.77296	73.302	0.534186	ac	10219	37337	10219	858	OG0010611	core	858	OG0012305	accessory	1563	gc_moderate	Ore_chr17_361421_375149	0.548589	0.99	1.3964	1.5376	0.0403293	0.00199045	0.547808	0.000780879	0.52181	0.012376	8.08344	0.689521	77.4916	-4.18955	0.174389	0.035288	3.30854	0.700459	0	0	2.26434	-2.26434	0.0521085	1276	4.08374e-05	DHH_Ada_group4429
DHH_Ada	Ore_chr2	2365279	2379006	362	0	13727	18727	4.42142	86.2658	0.523391	cc	73	6742	73	0	OG0014687	singleton	0	OG0014687	singleton	0	gc_low	Ore_chr2_2365279_2379006	0.548589	1	0.69182	-0.69182	0.0334613	0.00729105	0.554121	-0.00553198	0.527079	-0.00368821	8.87162	-4.45019	78.5951	7.67073	0.0565355	0.137013	3.2748	-1.4058	0	0	0.799329	-0.799329	0.0459409	1276	3.60039e-05	DHH_Ada_group5738
DHH_Ada	Ore_chr2	3871417	3874888	362	11.1783	3471	8471	0	97.8869	0.492403	cc	814	1	1	12804	OG0004773	core	12804	OG0010758	accessory	18555	gc_low	Ore_chr2_3871417_3874888	0.505486	1	2.80156	1.30544	0.0632271	0.00338735	0.509894	-0.00440836	0.52308	-0.0306769	8.9818	-8.9818	79.9748	17.9122	0.744968	0.0491494	2.79104	-2.49004	0	0	69.1598	-57.9815	0.0560188	1276	4.39019e-05	DHH_Ada_group6123
DHH_Ada	Ore_chr2	475331	485216	362	100	9885	14885	0	81.4243	0.512795	cc	87	12478	87	92	OG0011247	accessory	32758	OG0010856	accessory	92	gc_low	Ore_chr2_475331_485216	0.479624	1	1.96801	-9.98165e-06	0.0791538	-2.48272e-07	0.479623	4.67044e-07	0.512796	-6.99771e-07	5.5578e-05	-5.5578e-05	81.4244	-9.40248e-05	0.860763	-3.12288e-06	1.94388	0.000118818	0	0	100	6.18442e-06	1e-06	1276	7.83699e-10	DHH_Ada_group5104
DHH_Ada	Ore_chr20	340291	354046	362	99.6656	13755	18755	12.9246	73.3404	0.520592	ac	8942	8357	8357	453	OG0010373	core	453	OG0010374	core	546	gc_low	Ore_chr20_340291_354046	0.509404	0.97	2.70317	-0.0461747	0.062452	-0.000539785	0.511384	-0.00198015	0.526398	-0.00580635	9.93365	2.99091	78.7742	-5.43377	0.723767	0.00350542	2.86993	1.05207	0	0	70.1871	29.4784	0.0422633	1276	3.31217e-05	DHH_Ada_group6318
DHH_Ada	Ore_chr5	1111460	1125217	362	99.7092	13757	18757	16.01	73.3433	0.538984	cc	6739	18714	6739	194	OG0006712	core	271	OG0006713	core	194	gc_low	Ore_chr5_1111460_1125217	0.487461	0.97	2.79414	-0.504143	0.069901	0.00768522	0.499634	-0.0121733	0.521594	0.0173899	7.62221	8.38781	79.1579	-5.81461	0.880932	0.193695	2.81111	1.01789	0	0	93.9069	5.80239	0.0796016	1276	6.23837e-05	DHH_Ada_group9326
DHH_Ada	Ore_chr5	2078504	2092232	362	0	13728	18728	14.9028	73.302	0.569172	cc	36101	15070	15070	354	OG0011498	accessory	365	OG0007015	core	354	gc_moderate	Ore_chr5_2078504_2092232	0.541536	1	2.18119	0.368813	0.044427	-0.00132359	0.543033	-0.00149725	0.54892	0.0202519	14.0782	0.824646	74.8411	-1.53911	0.257872	0.0278421	3.37576	0.802237	0	0	5.01519	-5.01519	0.0491814	1276	3.85434e-05	DHH_Ada_group9641
DHH_Ada	Ore_chr5	2189548	2203275	362	0	13727	18727	6.02873	76.873	0.526389	cc	33859	1832	1832	46	OG0007035	core	46	OG0010688	accessory	13775	gc_low	Ore_chr5_2189548_2203275	0.531348	0.99	2.51599	-0.843992	0.0579179	-0.00854484	0.517241	0.0141071	0.522983	0.00340594	10.2444	-4.21569	77.4324	-0.559462	0.665192	-0.247282	3.24079	0.0222132	0	0	50.7717	-50.7717	0.0616916	1276	4.83476e-05	DHH_Ada_group9684
DHH_Ada	Ore_chr7	875818	889534	362	99.7521	13716	18716	4.6698	84.9327	0.539784	cc	3858	321	321	1627	OG0007958	core	1627	OG0000005	accessory	2735	gc_low	Ore_chr7_875818_889534	0.496082	1	2.81086	0.401141	0.0712466	0.00320484	0.496671	-0.000588654	0.534479	0.00530486	9.45712	-4.78732	78.6844	6.24823	0.874847	0.140305	2.7017	-0.193704	0	0	97.8187	1.93338	0.0489619	1276	3.83714e-05	DHH_Ada_group11412
DHH_Ada	Ore_chr8	1606086	1612804	362	100	6718	11718	11.845	86.3373	0.502799	cc	35	41	35	1113	OG0008739	core	1113	OG0010722	accessory	24062	gc_low	Ore_chr8_1606086_1612804	0.464734	1	2.7816	0.265402	0.0786258	0.00601368	0.481113	-0.016379	0.520036	-0.0172368	9.25312	2.59191	78.2236	8.11371	0.940644	0.0593558	2.92657	-1.37057	0	0	99.3475	0.652531	0.121143	1276	9.49396e-05	DHH_Ada_group12336
DHH_Ada	Ore_chr8	2015544	2029229	362	100	13685	18685	19.9946	73.2406	0.536985	cc	21605	12144	12144	114	OG0008808	core	654	OG0008809	core	114	gc_low	Ore_chr8_2015544_2029229	0.483542	1	2.79968	-0.738684	0.0695665	0.00488494	0.496193	-0.0126506	0.509489	0.0274958	7.30112	12.6935	81.9851	-8.74451	0.845004	-0.050132	2.40123	1.68277	0	0	96.0431	3.95691	0.101043	1276	7.91869e-05	DHH_Ada_group11788
DHH_Ada	Ore_chr8	2236228	2246462	362	0	10234	15234	0	98.162	0.503798	cc	15	267	15	4929	OG0008861	core	4929	OG0008862	core	9492	gc_low	Ore_chr8_2236228_2246462	0.539185	0.99	3.17098	0.522019	0.0566585	-0.00650174	0.524422	0.0147629	0.521649	-0.0178507	5.70674	-5.70674	83.3881	14.7739	0.538785	-0.21066	1.98325	-0.779253	0	0	41.9614	-41.9614	0.0640922	1276	5.0229e-05	DHH_Ada_group11877
DHH_Ada	Ore_chr9	1041063	1054810	362	0	13747	18747	19.2991	73.9105	0.55038	cc	438	3429	438	524	OG0000237	core	860	OG0009123	core	524	gc_moderate	Ore_chr9_1041063_1054810	0.55094	1	2.18119	0.538813	0.044427	-0.00367469	0.543033	0.00790675	0.54892	0.00145988	14.0782	5.22091	74.8411	-0.930621	0.257872	-0.117247	3.37576	-0.733763	0	0	5.01519	-5.01519	0.0414868	1276	3.25132e-05	DHH_Ada_group12430
DHH_Ada	Ore_chr9	1315803	1329519	362	99.8615	13716	18716	14.9017	73.2849	0.523591	cc	29929	60667	29929	295	OG0009205	core	295	OG0009206	core	416	gc_low	Ore_chr9_1315803_1329519	0.489028	1	2.45522	0.0157829	0.0808959	-0.00330967	0.484048	0.00498003	0.524876	-0.00128472	10.0295	4.8722	76.3686	-3.0837	0.992384	-0.127519	3.09899	1.37701	0	0	99.2024	0.659075	0.0660386	1276	5.17544e-05	DHH_Ada_group13098
DHH_Ada	Ore_chr9	2024239	2037967	362	0	13728	18728	16.9532	73.302	0.54958	cc	26365	75182	26365	187	OG0009365	core	187	OG0009366	core	1542	gc_low	Ore_chr9_2024239_2037967	0.532915	1	2.22362	0.0503783	0.0528539	0.000437651	0.530902	0.00201353	0.541011	0.0085686	11.0731	5.88013	76.1755	-2.87352	0.443089	-0.0339983	3.42313	0.997873	0	0	19.0374	-19.0374	0.0424288	1276	3.32514e-05	DHH_Ada_group12811
DHH_Ada	Tun_chr1	1235649	1249412	362	100	13763	18763	5.18041	73.3518	0.543583	cc	52559	85791	52559	344	OG0009420	accessory	344	OG0000841	core	1529	gc_low	Tun_chr1_1235649_1249412	0.471787	1	1.92948	0.608523	0.0947405	0.00165447	0.474155	-0.00236807	0.525086	0.0184968	7.94172	-2.76131	76.7953	-3.44345	1.1248	0.0594152	3.34733	1.37367	0	0	99.7044	0.295594	0.0498355	1276	3.9056e-05	DHH_Ada_group419
DHH_Ada	Tun_chr1	4185171	4198898	362	100	13727	18727	13.1949	73.3006	0.52459	cc	46493	16535	16535	109	OG0011011	accessory	109	OG0001835	core	1007	gc_low	Tun_chr1_4185171_4198898	0.47884	1	2.47938	-0.438384	0.0935784	-0.00110195	0.478917	-7.70483e-05	0.513373	0.0112167	9.29699	3.89786	78.6108	-5.31018	1.11036	-0.0194538	2.88216	1.33584	0	0	99.834	0.166041	0.0318843	1276	2.49877e-05	DHH_Ada_group1064
DHH_Ada	Tun_chr1	5236534	5245225	362	100	8691	13691	0	100	0.416034	cc	1	13754	1	17291	OG0002123	core	22539	OG0002124	accessory	17291	gc_low	Tun_chr1_5236534_5245225	0.463087	1	3.13535	1.10265	0.0995468	-0.0039355	0.467168	-0.00408049	0.4669	-0.0508658	4.17559	-4.17559	89.9431	10.0569	1.20175	0.0279815	0.872356	-0.571356	0	0	99.9056	0.094401	0.028955	1276	2.2692e-05	DHH_Ada_group1316
DHH_Ada	Tun_chr16	564063	577784	362	100	13721	18721	0	78.046	0.511395	ac	2700	1611	1611	7575	OG0011411	accessory	7575	OG0012110	accessory	8958	gc_low	Tun_chr16_564063_577784	0.471003	0.96	3.21191	0.667094	0.101256	0.0037598	0.470638	0.00036487	0.512492	-0.00109679	4.02554	-4.02554	79.7976	-1.75154	1.15685	-0.0210519	2.64006	0.566942	0	0	99.8224	0.177632	0.0193596	1276	1.51721e-05	DHH_Ada_group4188
DHH_Ada	Tun_chr2	2064557	2078242	362	100	13685	18685	12.882	74.723	0.509796	cc	2224	2723	2224	485	OG0004275	core	485	OG0004276	core	575	gc_low	Tun_chr2_2064557_2078242	0.481191	1	2.98366	-0.296655	0.0997622	-0.00415094	0.470192	0.0109989	0.491961	0.0178351	6.93609	5.9459	84.0034	-9.28037	1.1574	-0.0664893	1.77175	1.57525	0	0	99.6859	0.314091	0.0282418	1276	2.2133e-05	DHH_Ada_group5602
DHH_Ada	Tun_chr2	3159086	3172825	362	100	13739	18739	16.6498	73.3177	0.555578	cc	57777	10238	10238	254	OG0004616	core	637	OG0004617	core	254	gc_low	Tun_chr2_3159086_3172825	0.480408	1	2.5786	-0.171601	0.093095	0.00173261	0.480138	0.000270066	0.525995	0.0295825	11.4621	5.18771	75.9848	-2.66711	1.12546	0.0212048	3.52148	0.48852	0	0	99.8401	0.159955	0.0206612	1276	1.61922e-05	DHH_Ada_group5899
DHH_Ada	Tun_chr3	1301580	1315277	362	100	13697	18697	8.69123	73.2577	0.481407	cc	29909	35233	29909	277	OG0005141	core	277	OG0005142	core	2096	gc_low	Tun_chr3_1301580_1315277	0.475705	1	2.33876	0.105243	0.0928239	0.0043548	0.478725	-0.00302016	0.513176	-0.0317688	11.3108	-2.6196	74.8258	-1.56808	1.1273	0.0437568	3.95199	0.524012	0	0	99.9083	0.0916683	0.0308439	1276	2.41723e-05	DHH_Ada_group7335
DHH_Ada	Tun_chr3	2102056	2115741	362	100	13685	18685	21.2845	73.2406	0.533387	cc	16476	26476	16476	279	OG0005332	core	327	OG0005333	core	279	gc_low	Tun_chr3_2102056_2115741	0.470219	1	2.69105	-0.244054	0.0963381	0.00162431	0.47195	-0.00173137	0.518912	0.0144754	13.0653	8.21921	77.3153	-4.07474	1.10564	0.00685939	3.01535	1.20165	0	0	99.3513	0.64867	0.0366649	1276	2.87343e-05	DHH_Ada_group6802
DHH_Ada	Tun_chr3	2345478	2354301	362	99.7506	8823	13823	0	70.1367	0.477809	cc	4316	1060	1060	10686	OG0015165	singleton	10686	OG0005390	core	58540	gc_low	Tun_chr3_2345478_2354301	0.455523	1	3.13466	0.894341	0.0952504	-0.012962	0.471256	-0.0157331	0.493219	-0.0154096	6.61887	-6.61887	81.3319	-11.1952	1.09931	-0.193902	3.54592	-0.519916	0	0	99.5778	0.172875	0.0965692	1276	7.56812e-05	DHH_Ada_group7519
DHH_Ada	Tun_chr3	275705	289419	362	100	13714	18714	14.8285	73.282	0.557977	cc	48536	18149	18149	102	OG0004874	core	249	OG0004875	core	102	gc_low	Tun_chr3_275705_289419	0.481947	1	2.24349	-0.230489	0.0888015	0.00132386	0.478197	0.00374956	0.536123	0.0218535	14.4924	0.336121	75.7568	-2.47475	1.04422	-0.00421651	3.79622	0.462779	0	0	99.7532	0.246808	0.026972	1276	2.11379e-05	DHH_Ada_group7093
DHH_Ada	Tun_chr4	2529868	2543583	362	100	13715	18715	7.12797	73.2835	0.548181	cc	9650	121119	9650	1167	OG0006399	core	1167	OG0010406	accessory	1465	gc_low	Tun_chr4_2529868_2543583	0.468652	1	2.81225	0.254752	0.0979076	0.000838473	0.471519	-0.00286721	0.514	0.0341806	9.2571	-2.12913	77.6751	-4.3916	1.11912	0.0308758	2.70461	1.28039	0	0	99.7141	0.285953	0.0297628	1276	2.33251e-05	DHH_Ada_group8107
DHH_Ada	Tun_chr4	629461	643231	362	99.7168	13770	18770	9.12094	73.3617	0.545582	cc	67561	33103	33103	252	OG0010761	accessory	550	OG0005897	core	252	gc_low	Tun_chr4_629461_643231	0.480408	0.98	2.80861	-0.405611	0.0916954	-2.59951e-06	0.478602	0.00180582	0.522938	0.0226445	6.04887	3.07207	78.0159	-4.65418	1.09423	-0.00212676	2.73811	1.78189	0	0	99.733	-0.016179	0.0284795	1276	2.23194e-05	DHH_Ada_group8360
DHH_Ada	Tun_chr5	1673070	1686576	362	100	13506	18506	11.7692	86.4909	0.507797	cc	3361	1	1	102	OG0006843	core	102	OG0006844	core	7494	gc_low	Tun_chr5_1673070_1686576	0.460815	1	2.48575	-0.472745	0.102246	0.00512036	0.468487	-0.00767208	0.526466	-0.0186691	15.0987	-3.32957	77.771	8.71983	1.15046	0.0423082	2.66777	-2.36677	0	0	99.8808	0.119234	0.0452746	1276	3.54816e-05	DHH_Ada_group9416
DHH_Ada	Tun_chr5	2058249	2071866	362	100	13617	18617	4.61406	74.1903	0.52599	cc	252	42275	252	415	OG0009909	accessory	929	OG0000474	core	415	gc_low	Tun_chr5_2058249_2071866	0.489812	1	2.49023	0.128767	0.0922826	-0.00450832	0.481518	0.00829426	0.506775	0.0192155	7.65398	-3.03992	80.5819	-6.39161	1.1134	0.0151731	2.63119	-0.228192	0	0	99.9068	0.0932495	0.0262682	1276	2.05863e-05	DHH_Ada_group9537
DHH_Ada	Tun_chr5	2682012	2693840	362	100	11828	16828	5.59781	85.1438	0.506397	cc	1	11497	1	543	OG0007077	core	9196	OG0007078	core	543	gc_low	Tun_chr5_2682012_2693840	0.441223	1	3.21829	-0.482289	0.107355	0.00157927	0.442677	-0.00145393	0.482558	0.0238392	2.64601	2.95181	89.1177	-3.97389	1.37141	0.0382278	0.604559	-0.303559	0	0	99.9275	0.072503	0.00671949	1276	5.26606e-06	DHH_Ada_group9756
DHH_Ada	Tun_chr6	1443744	1447262	362	100	3518	8518	0	100	0.448621	cc	6786	239	239	9956	OG0007509	core	9956	OG0009963	accessory	14623	gc_low	Tun_chr6_1443744_1447262	0.460815	1	3.51571	0.482291	0.107263	0.00323848	0.458789	0.00202629	0.468532	-0.019911	2.61957	-2.61957	88.3213	11.6787	1.19817	0.0307471	2.38418	-0.00418175	0	0	99.9555	0.0444626	0.0187918	1276	1.47271e-05	DHH_Ada_group10617
DHH_Ada	Tun_chr6	1500645	1513690	362	100	13045	18045	0.0110834	86.1457	0.497001	cc	38868	9811	9811	2499	OG0007519	core	2499	OG0007520	core	13897	gc_low	Tun_chr6_1500645_1513690	0.452978	0.98	3.63624	-0.238241	0.108719	0.00334964	0.457343	-0.00436486	0.475725	0.0212758	1.6112	-1.60012	85.8032	0.342553	1.20992	0.0519889	2.78713	1.20487	0	0	99.9727	0.0273066	0.0378177	1276	2.96377e-05	DHH_Ada_group10625
DHH_Ada	Tun_chr6	2433778	2447450	362	98.3762	13672	18672	14.0531	73.2219	0.543982	cc	83295	17418	17418	276	OG0007734	core	805	OG0007735	core	276	gc_low	Tun_chr6_2433778_2447450	0.503135	1	2.53867	-0.0966673	0.0683427	-0.000944597	0.501898	0.00123734	0.530753	0.0132289	12.2749	1.77819	76.4575	-3.23559	0.900012	0.0230646	3.52848	0.712516	0	0	92.4933	5.88291	0.0365435	1276	2.86391e-05	DHH_Ada_group10157
DHH_Ada	Tun_chr9	939267	952910	362	100	13643	18643	18.9991	73.1803	0.534986	cc	7339	6174	6174	235	OG0009097	core	235	OG0009098	core	578	gc_low	Tun_chr9_939267_952910	0.468652	1	2.76608	-0.393078	0.0959951	0.00118361	0.472509	-0.00385721	0.512964	0.0220217	10.9348	8.06433	78.4855	-5.30521	1.11037	0.0415278	3.06521	0.725789	0	0	99.2667	0.73331	0.0480687	1276	3.76714e-05	DHH_Ada_group12520
DHH_Ada	Ukr_chr1	4006398	4020125	362	99.2569	13727	18727	16.9862	73.3006	0.529388	cc	57478	130529	57478	332	OG0001723	core	357	OG0001724	core	332	gc_low	Ukr_chr1_4006398_4020125	0.473354	1	2.55363	-0.0316296	0.0846038	3.57008e-05	0.48295	-0.00959592	0.535792	-0.00640381	12.3346	4.6516	75.0421	-1.74153	1.01989	0.0334442	3.4845	1.2755	0	0	99.595	-0.338104	0.098261	1276	7.7007e-05	DHH_Ada_group1006
DHH_Ada	Ukr_chr1	5923473	5935808	362	100	12335	17335	10.424	82.5036	0.514994	cc	30	11084	30	694	OG0011187	accessory	2992	OG0002338	core	694	gc_low	Ukr_chr1_5923473_5935808	0.474922	1	2.87962	-0.0376208	0.0908424	-0.00463553	0.483262	-0.0083395	0.525292	-0.0102983	8.90141	1.52259	77.1369	5.36672	1.11066	-0.0147715	3.13069	-1.63969	0	0	99.5976	0.402371	0.0876758	1276	6.87115e-05	DHH_Ada_group1448
DHH_Ada	Ukr_chr11	154530	168246	362	98.2065	13716	18716	4.14619	73.2849	0.534986	cc	16081	7799	7799	1725	OG0002776	core	2754	OG0002777	core	1725	gc_low	Ukr_chr11_154530_168246	0.489028	1	2.74611	0.490891	0.0823857	-0.000880992	0.48358	0.00544791	0.533397	0.00158934	7.87967	-3.73348	75.0367	-1.75184	1.01911	-0.0331943	3.42426	0.467741	0	0	99.1369	-0.930444	0.0704837	1276	5.5238e-05	DHH_Ada_group2326
DHH_Ada	Ukr_chr12	558008	571765	362	100	13757	18757	6.93608	73.3433	0.540784	cc	5847	13357	5847	385	OG0012299	accessory	1644	OG0003266	core	385	gc_low	Ukr_chr12_558008_571765	0.502351	0.99	2.65132	-0.0643246	0.0680281	-0.000629944	0.500474	0.00187704	0.532464	0.00832027	8.44	-1.50392	76.9972	-3.65393	0.873635	0.0638653	3.35173	0.415274	0	0	93.6174	6.38259	0.0496392	1276	3.89022e-05	DHH_Ada_group2974
DHH_Ada	Ukr_chr13	410226	423941	362	100	13715	18715	9.40422	74.7796	0.540384	cc	15456	2057	2057	494	OG0003613	core	536	OG0009665	accessory	494	gc_low	Ukr_chr13_410226_423941	0.504702	0.99	2.76648	-0.0714791	0.0668262	-0.00648142	0.501417	0.00328493	0.524347	0.016037	8.48776	0.916464	78.0971	-3.31754	0.816993	-0.0594174	3.01095	0.302048	0	0	89.4556	10.5444	0.0593273	1276	4.64947e-05	DHH_Ada_group3404
DHH_Ada	Ukr_chr16	259719	273518	362	97.8332	13799	18799	0	79.983	0.518393	ac	1294	8449	1294	8269	OG0010839	accessory	8269	OG0010599	accessory	10011	gc_low	Ukr_chr16_259719_273518	0.500784	1	2.82644	1.09156	0.0719604	0.00249097	0.493946	0.00683824	0.525703	-0.00730971	8.16883	-8.16883	78.1332	1.84982	0.882254	-0.025111	3.03882	0.0731777	0	0	97.9026	-0.0694658	0.0418049	1276	3.27625e-05	DHH_Ada_group4265
DHH_Ada	Ukr_chr2	1403300	1411748	362	97.6326	8448	13448	12.8198	80.0416	0.489604	cc	10904	151	151	281	OG0004171	core	281	OG0011976	accessory	7728	gc_moderate	Ukr_chr2_1403300_1411748	0.471003	1	2.53156	-0.0815576	0.081745	0.000543428	0.476387	-0.00538374	0.520249	-0.030645	11.9592	0.860591	77.9473	2.09437	0.961362	0.000176056	2.80874	-0.62674	0	0	98.5771	-0.944552	0.0984463	1276	7.71523e-05	DHH_Ada_group5460
DHH_Ada	Ukr_chr3	263509	277241	362	100	13732	18732	12.823	73.3077	0.546581	cc	13941	34175	13941	1188	OG0004861	core	1188	OG0004862	core	1412	gc_moderate	Ukr_chr3_263509_277241	0.482759	1	2.58164	0.493362	0.078585	0.00448709	0.483576	-0.000817128	0.531654	0.0149266	14.3378	-1.51479	76.389	-3.08134	0.970827	-0.0720929	3.12329	1.02071	0	0	98.8591	1.14088	0.0709003	1276	5.55645e-05	DHH_Ada_group7086
DHH_Ada	Ukr_chr3	583471	590231	362	100	6760	11760	12.585	77.2704	0.495602	cc	29	62524	29	342	OG0004924	core	7924	OG0004925	core	342	gc_moderate	Ukr_chr3_583471_590231	0.470219	1	2.62787	-0.0928748	0.101138	-0.000824334	0.469046	0.00117321	0.518461	-0.0228586	13.0023	-0.417319	78.188	-0.917614	1.14736	-0.00812449	2.6099	-1.1329	0	0	99.7828	0.217164	0.0261387	1276	2.04849e-05	DHH_Ada_group7185
DHH_Ada	Ukr_chr4	2548337	2562052	362	98.4324	13715	18715	7.53941	73.2835	0.552779	cc	9490	76367	9490	1090	OG0006399	core	1090	OG0010406	accessory	1242	gc_low	Ukr_chr4_2548337_2562052	0.469436	1	2.71408	0.323918	0.0797996	0.0040562	0.475296	-0.00585959	0.517992	0.0347872	7.85809	-0.318684	81.3246	-8.04112	0.983128	0.153858	2.31355	1.66345	0	0	98.9803	-0.547889	0.0818873	1276	6.4175e-05	DHH_Ada_group8107
DHH_Ada	Ukr_chr4	376004	385493	362	100	9489	14489	10.8151	82.6282	0.496202	cc	18	5831	18	629	OG0005805	core	10180	OG0005806	core	629	gc_low	Ukr_chr4_376004_385493	0.477273	1	2.89295	-0.0939464	0.0816244	-0.00325448	0.478526	-0.00125322	0.509596	-0.0133944	7.85192	2.96318	81.7049	0.923253	0.979593	0.00689362	2.50229	-1.22329	0	0	99.2426	0.757364	0.105269	1276	8.24996e-05	DHH_Ada_group7921
DHH_Ada	Ukr_chr4	566475	580102	362	99.2515	13627	18627	15.8855	78.3272	0.517793	cc	278	64336	278	327	OG0005864	core	1716	OG0005865	core	327	gc_low	Ukr_chr4_566475_580102	0.468652	1	2.55363	-0.0376296	0.0846038	-0.0023154	0.48295	-0.0142979	0.535792	-0.0179988	12.3346	3.55097	75.0421	3.28505	1.01989	-0.0465555	3.4845	-1.0385	0	0	99.595	-0.343557	0.12616	1276	9.88713e-05	DHH_Ada_group8351
DHH_Ada	Ukr_chr4	64702	78375	362	100	13673	18673	11.5675	73.2234	0.538984	cc	28683	29732	28683	172	OG0005752	core	172	OG0015322	singleton	2299	gc_low	Ukr_chr4_64702_78375	0.494514	1	2.34392	-0.105917	0.0860802	-0.00222439	0.483623	0.0108912	0.528571	0.0104125	12.5532	-0.985647	75.9836	-2.76026	1.04401	-0.0299271	3.11104	1.34696	0	0	99.5353	0.464718	0.0390378	1276	3.05939e-05	DHH_Ada_group8194
DHH_Ada	Ukr_chr4	683462	695567	362	99.6861	12105	17105	11.1897	85.2675	0.494202	cc	38853	21	21	587	OG0005899	core	587	OG0005900	core	7668	gc_low	Ukr_chr4_683462_695567	0.472571	1	2.59706	0.171938	0.0827022	0.00742323	0.476349	-0.00377837	0.51743	-0.0232279	12.5765	-1.38679	79.85	5.41746	0.983213	0.108892	2.58451	-1.24251	0	0	98.9093	0.776828	0.0859524	1276	6.73608e-05	DHH_Ada_group8363
DHH_Ada	Ukr_chr5	2370192	2380095	362	100	9903	14903	6.32087	83.2249	0.490804	cc	1	11524	1	543	OG0007077	core	18272	OG0007078	core	543	gc_moderate	Ukr_chr5_2370192_2380095	0.439655	1	3.0627	-0.326704	0.107863	0.00185492	0.441571	-0.00191576	0.484322	0.00648202	4.37813	1.94274	87.5634	-4.33855	1.35651	-0.0309289	0.722073	-0.421073	0	0	99.8013	0.198695	0.00644345	1276	5.04973e-06	DHH_Ada_group9756
DHH_Ada	Ukr_chr5	452021	465774	362	100	13753	18753	15.1816	73.5509	0.538784	cc	21885	32211	21885	107	OG0006569	core	107	OG0006570	core	120	gc_moderate	Ukr_chr5_452021_465774	0.483542	0.98	2.6938	-0.660795	0.0787091	0.00122819	0.481964	0.00157755	0.523323	0.0154615	8.68912	6.49245	79.6017	-6.05083	0.997674	0.123538	2.8198	1.5202	0	0	99.454	0.545978	0.0613426	1276	4.80741e-05	DHH_Ada_group9064
DHH_Ada	Ukr_chr6	2361898	2369113	362	100	7215	12215	0	81.6537	0.5012	cc	1	2242	1	3008	OG0007745	core	21290	OG0011305	accessory	3008	gc_low	Ukr_chr6_2361898_2369113	0.477273	1	2.80964	0.668362	0.0911992	-0.000290055	0.478054	-0.00078103	0.517735	-0.0165346	6.20024	-6.20024	79.2204	2.43326	1.08596	-0.021027	2.35984	-2.05884	0	0	99.6824	0.317634	0.0410465	1276	3.21681e-05	DHH_Ada_group10163
DHH_Ada	Ukr_chr7	1696574	1710312	362	0	13738	18738	0	73.3163	0.558976	cc	7792	3947	3947	65	OG0010705	accessory	65	OG0010706	accessory	653	gc_low	Ukr_chr7_1696574_1710312	0.524295	1	2.39209	-0.572094	0.0559924	0.00513615	0.525628	-0.00133337	0.538326	0.0206499	9.13736	-9.13736	77.1807	-3.86443	0.525918	0.0812254	3.16899	0.427014	0	0	29.3022	-29.3022	0.0611461	1276	4.79201e-05	DHH_Ada_group10900
DHH_Ada	Ukr_chr8	2064899	2078677	362	97.9823	13778	18778	15.8537	73.3731	0.542583	cc	13990	13142	13142	96	OG0008873	core	96	OG0008874	core	183	gc_low	Ukr_chr8_2064899_2078677	0.49373	1	2.05423	-0.0672339	0.0782052	0.00251581	0.492225	0.00150514	0.533735	0.00884752	13.4133	2.44033	75.7991	-2.426	0.89678	-0.00488801	3.52419	0.594814	0	0	99.0674	-1.08512	0.03125	1276	2.44906e-05	DHH_Ada_group11922
DHH_Ada	Ukr_chr9	1635373	1646704	362	100	11331	16331	2.59017	85.849	0.493403	cc	1	36	1	2078	OG0009271	core	19892	OG0009272	core	2078	gc_low	Ukr_chr9_1635373_1646704	0.463166	1	2.6641	0.653901	0.0950531	-0.00257665	0.473429	-0.010263	0.522548	-0.0291451	12.1257	-9.53552	78.4721	7.37689	1.09969	-0.0132709	2.51843	-2.21743	0	0	99.7483	0.251685	0.0929863	1276	7.28733e-05	DHH_Ada_group13084
DHH_Ada	Ukr_chr9	38896	52498	362	100	13602	18602	14.8909	73.1212	0.545582	cc	25524	19997	19997	146	OG0008906	core	146	OG0008907	core	2086	gc_low	Ukr_chr9_38896_52498	0.477273	1	2.81312	-0.646126	0.0880451	-0.00340559	0.48144	-0.00416657	0.520556	0.0250262	7.1372	7.75367	79.1652	-6.04406	1.06523	-0.0520751	2.18976	2.11124	0	0	99.5629	0.437098	0.0971894	1276	7.61673e-05	DHH_Ada_group12472
DHH_Ada	Ukr_chr9	698419	712134	362	98.4324	13715	18715	21.1969	73.2835	0.534586	cc	15602	34372	15602	219	OG0009058	core	373	OG0009059	core	219	gc_low	Ukr_chr9_698419_712134	0.495298	1	2.56615	-0.224146	0.0781273	-0.00132478	0.488686	0.00661169	0.522299	0.0122873	15.075	6.1219	79.2566	-5.97311	0.918647	0.126129	2.80655	1.38645	0	0	95.507	2.92541	0.0645308	1276	5.05727e-05	DHH_Ada_group12484
DHH_Ada	Yem_chr1	2206590	2219330	362	100	12740	17740	0	85.9076	0.504798	cc	2892	1	1	1142	OG0009431	accessory	1142	OG0009432	accessory	8315	gc_low	Yem_chr1_2206590_2219330	0.46395	1	3.05667	0.00132917	0.105622	-0.000606624	0.464051	-0.000100718	0.504793	4.68101e-06	0.25	-0.25	85.718	0.189589	1.17233	0.0128503	0.353727	-0.0527267	0	0	99.9958	0.00425352	0.00904435	1276	7.08805e-06	DHH_Ada_group582
DHH_Ada	Yem_chr1	3345891	3359643	362	100	13752	18752	16.8622	74.5041	0.562175	cc	21915	1016	1016	140	OG0000243	core	1150	OG0001451	core	140	gc_low	Yem_chr1_3345891_3359643	0.46395	1	2.78047	-0.631473	0.101379	0.00206941	0.467911	-0.00396131	0.521555	0.0406199	11.5242	5.338	78.1623	-3.65826	1.15888	-0.0125417	2.60796	0.399039	0	0	99.658	0.342022	0.0407105	1276	3.19048e-05	DHH_Ada_group56
DHH_Ada	Yem_chr11	1299236	1310872	362	100	11636	16636	0	85.6817	0.490004	cc	2244	6910	2244	3445	OG0012563	accessory	3445	OG0000384	core	18133	gc_low	Yem_chr11_1299236_1310872	0.464734	1	3.47703	0.0599724	0.0993513	0.00331326	0.470886	-0.00615218	0.503027	-0.0130235	0.999076	-0.999076	85.4515	0.230139	1.15227	0.0227253	2.07599	1.27501	0	0	99.8839	0.116095	0.0327501	1276	2.56662e-05	DHH_Ada_group2559
DHH_Ada	Yem_chr12	490881	504620	362	98.2604	13739	18739	18.0319	73.3177	0.535586	cc	7516	4353	4353	628	OG0003228	core	628	OG0003229	core	819	gc_low	Yem_chr12_490881_504620	0.465517	1	2.84581	-0.0468057	0.101991	-0.000893693	0.464793	0.000723569	0.529297	0.00628885	13.7106	4.32129	75.4165	-2.09885	1.18523	0.0172982	3.24757	0.39143	0	0	99.0021	-0.741695	0.0206923	1276	1.62165e-05	DHH_Ada_group2900
DHH_Ada	Yem_chr12	508972	522711	362	100	13739	18739	18.3788	75.004	0.538784	cc	4353	204	204	408	OG0003230	core	408	OG0003231	core	1150	gc_low	Yem_chr12_508972_522711	0.465517	1	2.4603	0.151699	0.101745	-0.00221566	0.471002	-0.00548514	0.535217	0.00356664	17.7994	0.579397	75.4626	-0.458553	1.15312	-0.141355	3.34834	-1.03634	0	0	99.949	0.051003	0.0545634	1276	4.27613e-05	DHH_Ada_group2902
DHH_Ada	Yem_chr13	1119522	1133249	362	100	13727	18727	0	82.1755	0.504198	cc	56	682	56	1112	OG0011036	accessory	1112	OG0003756	core	5458	gc_low	Yem_chr13_1119522_1133249	0.474138	1	2.77084	0.275161	0.0989252	0.00217197	0.473409	0.000728493	0.512015	-0.00781683	6.79384	-6.79384	79.5256	2.64988	1.12054	0.0187065	2.41714	-0.661141	0	0	99.6698	0.330234	0.0144516	1276	1.13257e-05	DHH_Ada_group3554
DHH_Ada	Yem_chr13	436356	450083	362	100	13727	18727	11.0856	73.3006	0.529188	cc	30792	5127	5127	174	OG0000032	accessory	174	OG0003596	core	237	gc_low	Yem_chr13_436356_450083	0.474138	1	2.55329	-0.310293	0.0943783	0.00123294	0.477579	-0.00344148	0.51493	0.0142583	9.55136	1.53424	78.3568	-5.0562	1.11201	-0.0234024	2.82695	0.883051	0	0	99.7736	0.226402	0.0298344	1276	2.33812e-05	DHH_Ada_group3385
DHH_Ada	Yem_chr1516	1060252	1068931	362	100	8679	13679	0	90.3794	0.421831	ac	17	10	10	8049	OG0011687	core	8049	OG0011533	core	39215	gc_low	Yem_chr1516_1060252_1068931	0.473354	0.99	2.89744	1.00856	0.100346	-0.00160018	0.471103	0.00225084	0.497316	-0.0754848	9.25033	-9.25033	82.6881	7.69129	1.13207	-0.0195671	2.7386	-1.6976	0	0	99.7619	0.238052	0.0331272	1276	2.59618e-05	DHH_Ada_group4085
DHH_Ada	Yem_chr18	81161	94859	362	100	13698	18698	0	76.2328	0.47461	ac	20929	510	510	23865	OG0012309	accessory	23865	OG0012252	accessory	50083	gc_low	Yem_chr18_81161_94859	0.45768	0.98	3.63624	0.741759	0.108719	0.000998544	0.457343	0.000337144	0.475725	-0.00111522	1.6112	-1.6112	85.8032	-9.57044	1.20992	-0.0238691	2.78713	-0.0791339	0	0	99.9727	0.0273066	0.0483539	1276	3.78949e-05	DHH_Ada_group4543
DHH_Ada	Yem_chr2	1417842	1430515	362	100	12673	17673	11.809	85.8541	0.506597	cc	8069	6851	6851	414	OG0004185	core	414	OG0004186	core	7977	gc_low	Yem_chr2_1417842_1430515	0.470219	0.99	2.89744	-0.279435	0.100346	0.00310202	0.471103	-0.000884165	0.497316	0.00928125	9.25033	2.55864	82.6881	3.166	1.13207	0.00373485	2.7386	1.0974	0	0	99.7619	0.238052	0.0186899	1276	1.46472e-05	DHH_Ada_group5468
DHH_Ada	Yem_chr2	3142240	3152712	362	100	10472	15472	4.6471	85.2896	0.489804	cc	5	6	5	915	OG0000413	core	17331	OG0004654	core	915	gc_low	Yem_chr2_3142240_3152712	0.458464	1	2.37776	0.584238	0.101867	-0.000770162	0.465357	-0.00689295	0.526621	-0.0368165	14.1152	-9.4681	78.56	6.72955	1.19273	-0.170003	2.9239	-2.1459	0	0	99.9106	0.0893764	0.0628297	1276	4.92395e-05	DHH_Ada_group4954
DHH_Ada	Yem_chr2	3163891	3177607	362	99.2199	13716	18716	7.39474	73.2849	0.534186	cc	10947	67456	10947	1546	OG0004659	core	1546	OG0004660	core	2072	gc_low	Yem_chr2_3163891_3177607	0.452978	1	2.84581	0.343194	0.101991	0.0045922	0.464793	-0.0118154	0.529297	0.00488885	13.7106	-6.31588	75.4165	-2.13164	1.18523	0.0290522	3.24757	0.79143	0	0	99.0021	0.217767	0.0625757	1276	4.90405e-05	DHH_Ada_group5930
DHH_Ada	Yem_chr21	330964	341815	362	0	10851	13351	0	81.2748	0.419664	ac	3971	NA	3971	39552	OG0000422	accessory	39552	chr_end	NA	NA	gc_low	Yem_chr21_330964_341815	0.45768	0.98	3.39572	1.20128	0.100279	0.00552006	0.465934	-0.00825402	0.495996	-0.0763322	4.60445	-4.60445	77.4379	3.83695	1.14401	0.0583703	3.36214	0.236855	0	0	68.2765	-68.2765	0.0455276	1276	3.56799e-05	DHH_Ada_group6468
DHH_Ada	Yem_chr4	2765936	2773569	362	100	7633	12633	11.9607	60.4211	0.52519	cc	4623	3925	3925	505	OG0006406	core	18581	OG0006407	core	505	gc_low	Yem_chr4_2765936_2773569	0.475705	1	2.80946	-0.105461	0.0978329	-0.00222161	0.471558	0.0041465	0.513439	0.0117509	9.24789	2.71285	77.6325	-17.2113	1.11757	-0.0805312	2.6803	0.9137	0	0	99.7259	0.274064	0.0335508	1276	2.62937e-05	DHH_Ada_group8126
DHH_Ada	Yem_chr4	3112085	3125771	362	98.0199	13686	18686	15.6374	73.242	0.537385	cc	13532	17518	13532	445	OG0006474	core	546	OG0006475	core	445	gc_low	Yem_chr4_3112085_3125771	0.491379	1	2.82533	-0.176334	0.0876099	-0.00375407	0.482948	0.00843132	0.521225	0.0161601	7.06111	8.57627	79.149	-5.90699	1.0625	0.0244547	2.29519	1.83581	0	0	99.4696	-1.44972	0.0521821	1276	4.08951e-05	DHH_Ada_group8808
DHH_Ada	Yem_chr5	2123533	2137200	362	100	13667	18667	15.8622	73.2148	0.536186	cc	65974	9583	9583	123	OG0007002	core	164	OG0007003	core	123	gc_low	Yem_chr5_2123533_2137200	0.480408	1	2.51026	-0.417261	0.0914653	-0.00055623	0.479255	0.00115352	0.521441	0.0147448	11.4037	4.45848	77.3282	-4.11347	1.05973	-0.0212717	3.16986	0.812141	0	0	99.623	0.376999	0.0187575	1276	1.47003e-05	DHH_Ada_group9589
DHH_Ada	Yem_chr5	2554159	2567887	362	100	13728	18728	20.3279	73.302	0.558377	cc	15001	2711	2711	259	OG0007070	core	259	OG0007071	core	297	gc_low	Yem_chr5_2554159_2567887	0.466301	1	2.53919	-0.124187	0.101885	0.00156314	0.468534	-0.00223306	0.525843	0.0325338	14.6683	5.65958	77.5635	-4.26153	1.14557	-0.0371396	2.70896	0.724038	0	0	99.85	0.150031	0.025733	1276	2.0167e-05	DHH_Ada_group9745
DHH_Ada	Yem_chr5	2940275	2954044	362	99.6804	13769	18769	5.7222	73.3603	0.540784	cc	3151	24563	3151	1427	OG0000479	accessory	2237	OG0007164	core	1427	gc_low	Yem_chr5_2940275_2954044	0.487461	0.99	2.92324	0.23176	0.0920377	-0.0019123	0.482119	0.00534162	0.519834	0.0209502	7.524	-1.8018	77.644	-4.28373	1.10903	-0.0556981	3.08859	0.410413	0	0	99.7031	-0.0226725	0.0272148	1276	2.13282e-05	DHH_Ada_group9853
DHH_Ada	Yem_chr6	1887703	1894558	362	100	6855	11855	8.97512	84.1417	0.495802	cc	1	35	1	1295	OG0007585	core	15666	OG0007586	core	1295	gc_low	Yem_chr6_1887703_1894558	0.476489	1	2.70021	0.41279	0.0951593	0.00280309	0.476517	-2.78065e-05	0.514359	-0.0185571	9.59841	-0.623293	78.9309	5.2108	1.11819	0.0551422	2.60243	-2.30143	0	0	99.6584	0.341628	0.0330789	1276	2.59239e-05	DHH_Ada_group10072
DHH_Ada	Yem_chr6	696776	708921	362	100	12145	17145	0	87.3782	0.491803	cc	2138	28	28	801	OG0010916	accessory	801	OG0007308	core	30533	gc_low	Yem_chr6_696776_708921	0.490596	1	2.67277	0.231233	0.0864612	-0.00182174	0.485609	0.00498708	0.514516	-0.0227127	7.25082	-7.25082	80.2742	7.10408	1.02255	-0.0225456	2.62165	-1.15965	0	0	99.8124	0.187578	0.0296647	1276	2.32482e-05	DHH_Ada_group10389
DHH_Ada	Yem_chr7	730061	743777	362	100	13716	18716	5.81855	73.2849	0.54898	cc	5756	39311	5756	995	OG0007958	core	1620	OG0010925	accessory	995	gc_low	Yem_chr7_730061_743777	0.480408	1	2.95972	0.0382821	0.0866189	-0.000412044	0.478904	0.00150382	0.546612	0.00236834	6.13405	-0.315503	73.5511	-0.266243	1.08897	0.0206153	3.70897	0.0510257	0	0	99.8688	0.131171	0.0159087	1276	1.24676e-05	DHH_Ada_group11412
DHH_Ada	Yem_chr8	2072617	2086395	362	100	13778	18778	15.8537	73.3731	0.542983	cc	14002	57494	14002	96	OG0008873	core	96	OG0008874	core	183	gc_low	Yem_chr8_2072617_2086395	0.478056	1	2.16817	-0.181172	0.0893387	-0.00234807	0.47697	0.00108606	0.526705	0.0162776	14.901	0.952642	77.9411	-4.56801	1.05226	-0.0392704	3.8996	0.246404	0	0	99.8848	0.11522	0.0602437	1276	4.72129e-05	DHH_Ada_group11922
DHH_Ada	Yem_chr9	1726488	1740203	362	98.4324	13715	18715	16.3398	73.2835	0.529788	cc	68449	23340	23340	348	OG0009338	core	366	OG0009339	core	348	gc_low	Yem_chr9_1726488_1740203	0.472571	1	2.52169	0.0213115	0.0872973	0.00047697	0.47512	-0.00254856	0.526879	0.00290946	13.0837	3.25615	75.2809	-1.9974	1.0372	0.0140829	3.45863	0.909365	0	0	98.7887	-0.356308	0.0500683	1276	3.92385e-05	DHH_Ada_group12922
DHH_Carol	1A5_chr1	2359916	2371504	181	99.2406	11588	16588	25.9404	69.8577	0.530188	cc	16071	67051	16071	153	OG0001200	core	374	OG0000241	core	153	gc_low	1A5_chr1_2359916_2371504	0.45809	0	2.12091	0.0670861	0.0694426	-0.00316584	0.456522	0.0015677	0.519828	0.0103604	8.85995	17.0805	75.8294	-5.9717	0.479278	-0.00705594	2.69248	1.51352	0	0	92.777	6.4636	0.0959008	1026	9.34706e-05	DHH_Carol_group641
DHH_Carol	1A5_chr1	2921583	2933240	181	100	11657	16657	19.8055	69.9826	0.520392	cc	6641	30254	6641	290	OG0001377	core	290	OG0001378	core	487	gc_low	1A5_chr1_2921583_2933240	0.449318	0	2.51825	-0.0542486	0.0730539	4.55408e-05	0.453363	-0.00404507	0.523972	-0.00358029	12.2741	7.53139	75.8058	-5.82324	0.494626	0.0520404	2.89042	0.93158	0	0	92.9954	7.00463	0.0647181	1026	6.3078e-05	DHH_Carol_group792
DHH_Carol	1A5_chr1	2963493	2975040	181	99.593	11547	16547	9.64525	69.783	0.542183	cc	30254	72082	30254	630	OG0011605	accessory	688	OG0001387	core	630	gc_low	1A5_chr1_2963493_2975040	0.430799	0	2.86702	-0.0670211	0.0921459	-0.00247725	0.43294	-0.00214061	0.523609	0.0185738	8.18978	1.45548	77.4545	-7.67145	0.620123	-0.0151845	3.62491	0.856094	0	0	99.821	-0.228046	0.0455632	1026	4.44085e-05	DHH_Carol_group814
DHH_Carol	1A5_chr1	3211902	3216947	181	100	5045	10045	0	99.1239	0.448421	cc	89	1	1	11997	OG0001467	core	13315	OG0001468	core	11997	gc_low	1A5_chr1_3211902_3216947	0.409357	0	3.13442	0.944581	0.103289	0.00684774	0.42145	-0.0120927	0.49154	-0.0431186	7.39001	-7.39001	82.7512	16.3727	0.69916	-0.0324931	2.21704	-1.91604	0	0	99.9755	0.0244576	0.0649578	1026	6.33117e-05	DHH_Carol_group839
DHH_Carol	1A5_chr10	1475485	1487083	181	99.155	11598	16598	4.56682	69.8759	0.520792	cc	73833	62161	62161	281	OG0009514	accessory	281	OG0009515	accessory	1353	gc_low	1A5_chr10_1475485_1487083	0.442495	0	2.38541	0.0645856	0.0710749	0.00397379	0.455206	-0.0127113	0.529466	-0.0086738	12.0041	-7.43724	74.0483	-4.17241	0.473582	0.0658915	3.14239	1.65161	0	0	87.0525	12.1025	0.102812	1026	0.000100207	DHH_Carol_group1647
DHH_Carol	1A5_chr11	608971	620518	181	100	11547	16547	13.4465	87.3391	0.485206	cc	2092	5	5	125	OG0002903	core	125	OG0012655	accessory	5812	gc_low	1A5_chr11_608971_620518	0.442495	0	2.64282	-0.542825	0.0917455	-0.00500091	0.434561	0.00793427	0.510742	-0.0255364	11.6968	1.74972	78.8487	8.49037	0.64683	-0.0104665	2.61919	-1.84119	0	0	99.8463	0.153666	0.0499291	1026	4.86639e-05	DHH_Carol_group2393
DHH_Carol	1A5_chr13	1110530	1117105	181	100	6575	11575	0	75.4816	0.485806	cc	7471	467	467	852	OG0009677	accessory	852	OG0003768	core	27040	gc_low	1A5_chr13_1110530_1117105	0.432749	0	2.65444	0.276563	0.100149	-0.00658125	0.42644	0.00630887	0.508509	-0.0227034	9.7194	-9.7194	77.2426	-1.76095	0.688684	0.0201772	2.82814	-0.158139	0	0	99.9597	0.0403227	0.0372458	1026	3.6302e-05	DHH_Carol_group3226
DHH_Carol	1A5_chr2	1451756	1463444	181	0	11688	16688	21.908	70.0384	0.530988	cc	13532	65871	13532	183	OG0004168	core	183	OG0004169	core	233	gc_low	1A5_chr2_1451756_1463444	0.493177	0	1.7591	0.505896	0.0342302	0.00475617	0.498707	-0.00553013	0.533393	-0.00240537	14.8359	7.0721	71.0142	-0.975886	0.00196749	0.0694611	3.84174	0.289263	0	0	14.4618	-14.4618	0.0356109	1026	3.47084e-05	DHH_Carol_group5459
DHH_Carol	1A5_chr2	1835356	1844101	181	100	8745	13745	7.70462	81.8043	0.488005	cc	9173	2	2	184	OG0004275	core	184	OG0004276	core	30097	gc_low	1A5_chr2_1835356_1844101	0.442495	0	2.54083	-0.273829	0.0827579	-0.000886599	0.439507	0.00298829	0.512031	-0.0240262	13.0945	-5.38986	78.151	3.65329	0.581243	0.0587567	2.29446	-1.81746	0	0	97.7476	2.25237	0.0602153	1026	5.86893e-05	DHH_Carol_group5603
DHH_Carol	1A5_chr2	2487374	2497725	181	100	10351	15351	9.84301	81.0892	0.4998	cc	4539	816	816	161	OG0004465	core	161	OG0009728	accessory	2300	gc_low	1A5_chr2_2487374_2497725	0.410331	0	2.817	-0.606999	0.0959875	0.00342774	0.424976	-0.0146453	0.514108	-0.0143084	9.2738	0.569207	80.61	0.479182	0.627162	0.0588845	2.90268	0.00932483	0	0	99.8278	0.172215	0.0831325	1026	8.10259e-05	DHH_Carol_group5814
DHH_Carol	1A5_chr2	2524692	2536304	181	100	11612	16612	24.7412	69.9013	0.541783	cc	24871	13849	13849	216	OG0004475	core	216	OG0004476	core	222	gc_low	1A5_chr2_2524692_2536304	0.405458	0.16	0.996187	1.33981	0.0922753	0.00616529	0.435319	-0.0298612	0.513863	0.0279199	9.73161	15.0095	77.6657	-7.76447	0.661083	0.00183801	2.74962	1.39138	0	0	99.9591	0.0409454	0.128331	1026	0.000125079	DHH_Carol_group5819
DHH_Carol	1A5_chr4	1157133	1167464	181	100	10331	15331	12.5954	83.6932	0.512195	cc	6799	193052	6799	570	OG0006021	core	16273	OG0006022	core	570	gc_low	1A5_chr4_1157133_1167464	0.440546	0	2.40101	0.355991	0.0871659	-0.00334524	0.439187	0.00135888	0.526818	-0.0146226	13.7457	-1.15033	75.8263	7.86689	0.628549	0.00303027	3.4747	0.3583	0	0	99.4021	0.59788	0.050355	1026	4.9079e-05	DHH_Carol_group8500
DHH_Carol	1A5_chr5	944724	956351	181	100	11627	16627	22.3612	71.2516	0.547981	cc	68368	1114	1114	129	OG0006680	core	408	OG0006681	core	129	gc_low	1A5_chr5_944724_956351	0.430799	0	2.51215	-0.398152	0.0965615	-0.00591823	0.424867	0.00593168	0.52529	0.022691	13.1412	9.22006	76.6457	-5.39411	0.654278	0.0508502	2.87983	0.16717	0	0	99.6926	0.30737	0.0533262	1026	5.19749e-05	DHH_Carol_group9240
DHH_Carol	1A5_chr6	1584711	1596325	181	100	11614	16614	10.9366	84.6214	0.513395	cc	94308	56	56	629	OG0007555	core	629	OG0009968	accessory	5144	gc_low	1A5_chr6_1584711_1596325	0.45809	0	2.37757	0.421425	0.0688651	-0.000638981	0.457904	0.000185504	0.529528	-0.0161328	11.8383	-0.901751	74.3767	10.2447	0.442527	-0.0477898	3.10584	-1.34984	0	0	83.4768	16.5232	0.0622692	1026	6.06913e-05	DHH_Carol_group10024
DHH_Carol	1A5_chr8	1905701	1912707	181	100	7006	12006	4.86423	79.1771	0.472611	cc	1	22851	1	572	OG0008827	core	11884	OG0008828	core	572	gc_low	1A5_chr8_1905701_1912707	0.419103	0	3.08459	-0.326591	0.0962144	0.00320078	0.425716	-0.00661327	0.503152	-0.0305413	5.52794	-0.663703	84.2538	-5.07672	0.635028	-0.069811	2.08276	-1.78176	0	0	99.7774	0.222608	0.0806531	1026	7.86093e-05	DHH_Carol_group11808
DHH_Carol	1A5_chr9	1101506	1107043	181	72.1329	5537	10537	17.8134	76.2741	0.534786	cc	1	38360	1	430	OG0000303	core	22630	OG0009155	core	430	gc_low	1A5_chr9_1101506_1107043	0.455814	0	2.48196	0.152037	0.0747118	-0.0133083	0.447022	0.00879214	0.536741	-0.00195549	10.8215	6.99191	73.1673	3.10673	0.58256	-0.0180442	3.0278	-2.7268	0	0	92.2613	-20.1284	0.0558524	1026	5.4437e-05	DHH_Carol_group12441
DHH_Carol	1A5_chr9	1657627	1668966	181	100	11339	16339	10.0741	84.6992	0.547981	cc	49190	1	1	420	OG0009308	core	420	OG0000000	accessory	911	gc_low	1A5_chr9_1657627_1668966	0.457115	0	2.68063	-0.0566343	0.0763018	-0.00125305	0.450956	0.0061586	0.525646	0.0223354	10.7141	-0.640075	78.3851	6.3141	0.507007	0.0272392	2.07693	-1.77593	0	0	97.1773	2.82271	0.0292593	1026	2.85178e-05	DHH_Carol_group13077
DHH_Carol	1E4_chr10	1246899	1258613	181	46.9524	11714	16714	22.9209	70.085	0.537385	cc	40576	5276	5276	271	OG0002667	core	428	OG0002668	core	271	gc_low	1E4_chr10_1246899_1258613	0.45809	0	1.96138	0.47362	0.0694756	-0.00514813	0.455588	0.00250223	0.531417	0.00596756	11.0096	11.9114	72.9002	-2.81521	0.466398	-0.089775	3.33778	0.384218	0	0	87.3079	-40.3556	0.0790357	1026	7.70328e-05	DHH_Carol_group1567
DHH_Carol	1E4_chr10	1336297	1347954	181	100	11657	16657	18.7489	69.9826	0.546981	cc	67892	30500	30500	255	OG0002696	core	372	OG0010806	accessory	255	gc_low	1E4_chr10_1336297_1347954	0.432749	0	2.70148	-0.293484	0.0926768	0.000890474	0.431451	0.00129773	0.51714	0.0298405	12.8066	5.94232	76.03	-6.04745	0.636905	0.0174158	3.37883	1.10517	0	0	99.9085	0.0914758	0.0623571	1026	6.07769e-05	DHH_Carol_group1600
DHH_Carol	1E4_chr10	302891	314506	181	99.9483	11615	16615	9.84051	70.0933	0.544582	cc	52119	2470	2470	268	OG0002399	core	268	OG0002400	core	749	gc_moderate	1E4_chr10_302891_314506	0.452242	0	2.31143	0.118568	0.0777084	-0.00363429	0.447257	0.00498517	0.528658	0.0159242	11.8933	-2.05277	73.315	-3.22166	0.566045	-0.0525319	3.36607	0.0269285	0	0	96.8236	3.12472	0.0665493	1026	6.48629e-05	DHH_Carol_group1758
DHH_Carol	1E4_chr12	245680	252844	181	100	7164	12164	16.0967	77.8856	0.5012	cc	24863	38	38	307	OG0003189	core	307	OG0003190	core	5874	gc_low	1E4_chr12_245680_252844	0.446394	0	2.34948	0.139524	0.0757209	0.00322647	0.449893	-0.00349904	0.524327	-0.0231271	13.9758	2.12084	74.4006	3.485	0.557414	0.0590246	3.0014	-1.4104	0	0	96.2736	3.72644	0.0440048	1026	4.28897e-05	DHH_Carol_group2709
DHH_Carol	1E4_chr15	333197	341178	181	100	7981	12981	0	80.7257	0.489404	ac	3	7353	3	471	OG0010835	accessory	25212	OG0000102	accessory	471	gc_low	1E4_chr15_333197_341178	0.424951	0.02	2.83586	-0.161857	0.10996	-0.00274715	0.419309	0.0056417	0.502401	-0.0129974	4.44778	-4.44778	82.7508	-2.02517	0.736535	0.00156045	1.83827	-1.23627	0	0	99.9647	0.0353103	0.0433071	1026	4.22097e-05	DHH_Carol_group3811
DHH_Carol	1E4_chr20	122596	127909	181	100	5313	10313	0	96.1505	0.468613	ac	158	34	34	5491	OG0012867	accessory	5491	OG0000270	core	9882	gc_low	1E4_chr20_122596_127909	0.432749	0	2.93243	0.807567	0.105139	-0.00669891	0.422014	0.0107355	0.494962	-0.026349	6.33911	-6.33911	84.3824	11.7681	0.712283	0.0218945	2.48325	-0.939246	0	0	99.9743	0.0256823	0.0310187	1026	3.02326e-05	DHH_Carol_group6217
DHH_Carol	1E4_chr4	2066898	2078525	181	98.9077	11627	16627	6.2188	71.3418	0.533786	cc	7200	1209	1209	1467	OG0006268	core	1467	OG0000455	core	3740	gc_low	1E4_chr4_2066898_2078525	0.447368	0	2.62924	0.537764	0.0768643	-0.00181559	0.449116	-0.00174817	0.524842	0.00894418	11.3532	-5.13435	76.7357	-5.39387	0.517097	-0.00427656	2.39703	0.685974	0	0	96.4421	2.46564	0.0602925	1026	5.87646e-05	DHH_Carol_group8763
DHH_Carol	1E4_chr8	1910409	1922096	181	85.5652	11687	16687	14.5383	70.0366	0.540784	cc	38055	16333	16333	75	OG0008850	core	75	OG0010236	accessory	452	gc_low	1E4_chr8_1910409_1922096	0.45614	0	2.29362	-0.412619	0.0727664	-0.00454024	0.453137	0.00300326	0.534818	0.00596575	16.0697	-1.53147	71.4118	-1.37523	0.488968	-0.0159946	3.59205	0.620953	0	0	89.5921	-4.0269	0.0490551	1026	4.7812e-05	DHH_Carol_group11834
DHH_Carol	1E4_chr8	338354	349937	181	100	11583	16583	8.29765	69.8486	0.552379	cc	240369	13522	13522	0	OG0008370	core	0	OG0008370	core	0	gc_low	1E4_chr8_338354_349937	0.444444	0	2.13696	-2.13696	0.0800985	-0.0021258	0.445117	-0.000672559	0.520789	0.03159	12.8716	-4.57399	74.3284	-4.47972	0.552919	-0.0773091	2.92195	1.20905	0	0	98.9354	1.06458	0.0656749	1026	6.40106e-05	DHH_Carol_group12056
DHH_Carol	3D1_chr10	1192962	1204518	181	99.5154	11556	16556	17.8727	70.5303	0.529188	cc	2380	42107	2380	172	OG0002669	core	172	OG0002670	core	384	gc_low	3D1_chr10_1192962_1204518	0.42885	0	2.46697	-0.228973	0.0974189	-0.00482627	0.425413	0.00343739	0.5214	0.00778798	7.7931	10.0796	78.7539	-8.22354	0.647361	-0.0521225	2.8498	0.527204	0	0	99.7088	-0.19343	0.0755479	1026	7.36334e-05	DHH_Carol_group1568
DHH_Carol	3D1_chr10	920212	931938	181	100	11726	16726	14.5462	70.1064	0.537185	cc	13602	34191	13602	121	OG0010802	accessory	121	OG0002587	core	715	gc_low	3D1_chr10_920212_931938	0.419103	0	2.62979	-0.543791	0.0972299	0.00315995	0.423915	-0.00481186	0.517161	0.0200238	10.2795	4.26672	79.0425	-8.93607	0.658584	0.0318921	2.99552	1.13848	0	0	99.7554	0.244593	0.0614225	1026	5.9866e-05	DHH_Carol_group1978
DHH_Carol	3D1_chr13	370948	382588	181	99.244	11640	16640	14.0805	69.9519	0.531587	cc	59055	7527	7527	84	OG0003595	core	158	OG0011202	accessory	84	gc_low	3D1_chr13_370948_382588	0.451267	0	2.23676	-0.307764	0.0793007	-0.00425195	0.445879	0.00538786	0.528212	0.00337463	13.3923	0.68825	73.0886	-3.13672	0.546924	-0.0269243	3.41333	0.463666	0	0	98.6232	0.620773	0.0449511	1026	4.3812e-05	DHH_Carol_group3386
DHH_Carol	3D1_chr2	3497944	3509526	181	99.5165	11582	16582	19.0508	69.8468	0.539384	cc	45447	35011	35011	125	OG0004721	core	125	OG0004722	core	1066	gc_low	3D1_chr2_3497944_3509526	0.452242	0	2.34948	-0.249476	0.0757209	-0.00164683	0.449893	0.00234896	0.524327	0.0150569	13.9758	5.07494	74.4006	-4.55375	0.557414	0.0341356	3.0014	1.5426	0	0	96.2736	3.24293	0.0425703	1026	4.14916e-05	DHH_Carol_group6049
DHH_Carol	3D1_chr4	1339621	1349302	181	100	9681	14681	0	99.8025	0.407637	cc	5115	13	13	5518	OG0006074	core	5518	OG0006075	core	8240	gc_low	3D1_chr4_1339621_1349302	0.403509	0	2.74052	1.00148	0.108022	0.00308873	0.411663	-0.00815445	0.494761	-0.0871245	11.5325	-11.5325	81.9887	17.8138	0.710903	-0.0406907	2.73042	-1.58442	0	0	99.9809	0.019059	0.0769024	1026	7.49536e-05	DHH_Carol_group8536
DHH_Carol	3D1_chr4	1695293	1706935	181	100	11642	16642	18.7417	69.9555	0.554178	cc	14854	56026	14854	276	OG0006151	core	276	OG0006152	core	706	gc_low	3D1_chr4_1695293_1706935	0.419103	0	2.69678	-0.25478	0.109468	-0.00907856	0.418692	0.000410682	0.512065	0.0421135	10.3042	8.43751	81.0782	-11.1227	0.718986	-0.0939859	2.89715	1.27485	0	0	99.9924	0.00755919	0.0819144	1026	7.98386e-05	DHH_Carol_group7952
DHH_Carol	3D1_chr5	1255984	1267623	181	98.8057	11639	16639	5.65539	71.4226	0.506198	cc	639	41270	639	303	OG0006707	core	4717	OG0006708	core	303	gc_low	3D1_chr5_1255984_1267623	0.444444	0	2.43417	0.0488286	0.0788277	0.00499292	0.44598	-0.00153612	0.526194	-0.0199955	10.8469	-5.19148	74.0751	-2.65255	0.560889	0.0365141	3.14747	-0.341469	0	0	96.1513	2.65443	0.0418932	1026	4.08316e-05	DHH_Carol_group9318
DHH_Carol	3D1_chr9	1288710	1300367	181	100	11657	16657	12.9075	69.9826	0.533786	cc	18747	118850	18747	103	OG0009190	core	103	OG0011745	accessory	486	gc_low	3D1_chr9_1288710_1300367	0.444444	0	2.31143	-0.294432	0.0777084	0.00416298	0.447257	-0.00281283	0.528658	0.00512817	11.8933	1.01421	73.315	-3.33236	0.566045	0.0690898	3.36607	0.906928	0	0	96.8236	3.17638	0.0476144	1026	4.64078e-05	DHH_Carol_group12694
DHH_Carol	3D7_chr1	5806201	5814274	181	100	8073	13073	15.3293	80.999	0.511995	cc	94491	6819	6819	145	OG0002172	core	145	OG0002173	core	10821	gc_low	3D7_chr1_5806201_5814274	0.431774	0	2.54083	-0.376833	0.0827578	0.00496148	0.439507	-0.0077329	0.512031	-3.64393e-05	13.0945	2.23479	78.151	2.84802	0.581242	0.0360423	2.2945	1.5395	0	0	97.7476	2.25243	0.0668892	1026	6.51942e-05	DHH_Carol_group1360
DHH_Carol	3D7_chr11	48482	60065	181	82.0167	11583	16583	16.9752	69.8486	0.554378	cc	3184	57189	3184	332	OG0002748	core	684	OG0002749	core	332	gc_low	3D7_chr11_48482_60065	0.466862	0	2.26324	0.258763	0.0626015	-0.00119804	0.465681	0.00118062	0.533216	0.0211621	11.5545	5.42073	73.1005	-3.25185	0.362941	-0.0162747	3.29354	0.20946	0	0	69.5243	12.4925	0.0475641	1026	4.63587e-05	DHH_Carol_group2296
DHH_Carol	3D7_chr17	91807	103449	181	38.2151	11642	16642	0	69.9555	0.538984	ac	17059	16729	16729	2019	OG0011234	accessory	2019	OG0003791	accessory	5922	gc_low	3D7_chr17_91807_103449	0.489279	0.03	2.45647	0.848526	0.045067	-0.00120739	0.486948	0.00233062	0.534773	0.00421097	7.51318	-7.51318	71.1557	-1.20017	0.153448	0.00597261	3.85542	0.36758	0	0	35.5904	2.62467	0.022799	1026	2.22212e-05	DHH_Carol_group4456
DHH_Carol	3D7_chr3	1093816	1105413	181	98.4134	11597	16597	21.6244	69.8741	0.534786	cc	3383	4649	3383	322	OG0005023	core	322	OG0005024	core	1091	gc_low	3D7_chr3_1093816_1105413	0.447368	0	2.29362	0.215381	0.0727664	0.00618101	0.453137	-0.00576874	0.534818	-3.22539e-05	16.0697	5.55465	71.4118	-1.53772	0.488968	0.0366734	3.59205	-0.0630469	0	0	89.5921	8.82133	0.0385229	1026	3.75467e-05	DHH_Carol_group6649
DHH_Carol	3D7_chr3	1691894	1703608	181	99.0951	11714	16714	1.95046	72.873	0.532987	cc	75793	34	34	808	OG0009784	accessory	808	OG0005183	core	1317	gc_low	3D7_chr3_1691894_1703608	0.446394	0	2.48655	0.421451	0.075889	0.00403305	0.45036	-0.00396569	0.526993	0.00599371	6.54247	-4.59201	72.7615	0.111522	0.525517	0.0402726	2.79311	-1.24911	0	0	95.6782	3.41694	0.0399283	1026	3.89165e-05	DHH_Carol_group6566
DHH_Carol	3D7_chr4	1344728	1356314	181	100	11586	16586	28.313	69.8541	0.539184	cc	122918	59394	59394	116	OG0006074	core	116	OG0006075	core	190	gc_low	3D7_chr4_1344728_1356314	0.422027	0	2.72391	-0.655907	0.0944235	0.00499167	0.428447	-0.00641978	0.514332	0.0248515	13.9838	14.3292	76.8705	-7.01644	0.659624	0.0546615	3.43545	1.33855	0	0	99.9217	0.0782551	0.049267	1026	4.80186e-05	DHH_Carol_group8536
DHH_Carol	3D7_chr8	1717823	1729298	181	100	11475	16475	13.8209	84.6434	0.467013	cc	31	59737	31	188	OG0000231	core	5883	OG0008740	core	188	gc_low	3D7_chr8_1717823_1729298	0.415205	0	2.65444	-0.378443	0.100149	-0.000733531	0.42644	-0.0112348	0.508509	-0.0414958	9.71943	4.10151	77.2428	7.40061	0.688684	-0.0450055	2.82812	-1.32312	0	0	99.9597	0.0403246	0.0857381	1026	8.35654e-05	DHH_Carol_group11701
DHH_Carol	Arg_chr1	1708238	1713989	181	100	5751	10751	10.5013	76.551	0.502399	cc	1	112362	1	271	OG0000926	core	41076	OG0000927	core	271	gc_low	Arg_chr1_1708238_1713989	0.435673	0	2.48193	-0.0469301	0.0899863	0.00163166	0.435277	0.000396056	0.511769	-0.00937019	10.5147	-0.0133694	77.0655	-0.514531	0.611151	0.0061332	2.13894	-1.83794	0	0	99.7565	0.243481	0.0374132	1026	3.64651e-05	DHH_Carol_group492
DHH_Carol	Arg_chr10	224691	236319	181	100	11628	16628	19.4191	69.9302	0.54958	cc	52190	39352	39352	312	OG0002415	core	312	OG0002416	core	357	gc_low	Arg_chr10_224691_236319	0.451267	0	2.43322	0.062783	0.0743546	-0.000280489	0.450732	0.000535171	0.531947	0.0176332	14.6804	4.73866	73.3225	-3.39223	0.524572	-0.00457183	3.28682	1.30818	0	0	92.3638	7.63621	0.0540591	1026	5.26891e-05	DHH_Carol_group1769
DHH_Carol	Arg_chr11	638382	643099	181	100	4717	9717	0	99.9074	0.443423	cc	10	6367	10	8672	OG0000085	accessory	19860	OG0002907	core	8672	gc_low	Arg_chr11_638382_643099	0.39961	0	3.2469	0.691104	0.107827	0.0032839	0.414813	-0.0152027	0.47684	-0.0334174	4.50348	-4.50348	87.9332	11.9741	0.718753	-0.0625029	1.80712	-0.766122	0	0	99.9854	0.0145553	0.115293	1026	0.000112371	DHH_Carol_group2399
DHH_Carol	Arg_chr11	861848	867488	181	100	5640	10640	18.2425	76.5038	0.515194	cc	1	22528	1	560	OG0011379	accessory	15016	OG0002940	core	560	gc_low	Arg_chr11_861848_867488	0.446289	0	2.6193	0.1297	0.0794009	-0.00142823	0.443143	0.00314578	0.51601	-0.000815738	13.6835	4.55901	76.0963	0.407487	0.572426	0.0577109	2.09347	-1.79247	0	0	96.9885	3.01149	0.0508846	1026	4.95951e-05	DHH_Carol_group2439
DHH_Carol	Arg_chr14	238752	250380	181	100	11628	16628	0	78.458	0.513395	ac	23034	1083	1083	6013	OG0011223	core	6013	OG0009679	accessory	10952	gc_low	Arg_chr14_238752_250380	0.418129	0.01	2.97424	0.804757	0.108192	0.00194449	0.419811	-0.00168221	0.515492	-0.00209667	9.14316	-9.14316	77.7696	0.688419	0.683145	-0.0164787	3.12906	-0.0940635	0	0	99.9879	0.0121346	0.0300368	1026	2.92756e-05	DHH_Carol_group3718
DHH_Carol	Arg_chr4	218716	224638	181	100	5922	10922	0	85.8451	0.482007	cc	1547	3885	1547	906	OG0011283	accessory	906	OG0009823	accessory	21208	gc_low	Arg_chr4_218716_224638	0.421875	0	2.60693	0.351066	0.105844	0.00136885	0.423321	-0.00144605	0.510378	-0.0283708	8.06839	-8.06839	78.7709	7.07423	0.716281	0.0427556	2.92506	0.264942	0	0	99.9174	0.0826413	0.040618	1026	3.95887e-05	DHH_Carol_group8251
DHH_Carol	Arg_chr4	2458414	2470068	181	99.4165	11654	16654	0	84.7604	0.460416	cc	741	1770	741	552	OG0010897	accessory	10700	OG0010404	accessory	552	gc_low	Arg_chr4_2458414_2470068	0.401559	0	2.78354	-0.0405429	0.105063	-0.000774972	0.419374	-0.0178151	0.498683	-0.0382671	5.34029	-5.34029	80.0584	4.70204	0.689962	-0.016049	2.87586	-0.00586153	0	0	99.9304	-0.513892	0.104616	1026	0.000101965	DHH_Carol_group7993
DHH_Carol	Arg_chr7	73693	85306	181	100	11613	16613	20.8632	69.9031	0.566773	cc	7825	9859	7825	104	OG0007775	core	104	OG0007776	core	819	gc_low	Arg_chr7_73693_85306	0.432749	0	2.65444	-0.633437	0.100149	-0.00268262	0.42644	0.00630887	0.508509	0.0582636	9.7194	11.1438	77.2426	-7.3395	0.688684	-0.030147	2.82814	1.06586	0	0	99.9597	0.0403227	0.0483027	1026	4.70786e-05	DHH_Carol_group11233
DHH_Carol	Arg_chr9	30458	42055	181	99.5257	11597	16597	0	85.5335	0.480408	cc	900	5	5	306	OG0000022	accessory	23589	OG0010948	accessory	306	gc_low	Arg_chr9_30458_42055	0.460039	0	2.12091	0.366086	0.0694426	-0.00511516	0.456522	0.0035167	0.519828	-0.0394196	8.85995	-8.85995	75.8294	9.7041	0.479278	-0.00784959	2.69248	-1.91448	0	0	92.777	6.74875	0.0383365	1026	3.7365e-05	DHH_Carol_group12387
DHH_Carol	Aus_chr11	1678988	1684655	181	100	5667	10667	0	99.4	0.465614	cc	29	3	3	8508	OG0003122	core	8508	OG0003123	core	20142	gc_low	Aus_chr11_1678988_1684655	0.418129	0	3.1344	0.795596	0.103289	0.000999941	0.42145	-0.00332097	0.49154	-0.0259263	7.39001	-7.39001	82.7512	16.6488	0.69916	0.0508397	2.21705	-1.61505	0	0	99.9755	0.0244587	0.0454799	1026	4.43274e-05	DHH_Carol_group2229
DHH_Carol	Aus_chr14	124675	136287	181	100	11612	16612	0	83.241	0.494802	ac	604	206	206	1256	OG0000000	accessory	1256	OG0011393	accessory	4583	gc_low	Aus_chr14_124675_136287	0.449318	0.01	2.50064	0.598363	0.0845851	-0.0017391	0.443978	0.00534017	0.52118	-0.0263783	7.32732	-7.32732	77.0167	6.22436	0.569387	-0.0568867	2.98625	-0.670245	0	0	99.4132	0.586811	0.0583651	1026	5.6886e-05	DHH_Carol_group3693
DHH_Carol	Aus_chr20	728058	739670	181	100	11612	16612	0	86.582	0.470812	ac	261	753	261	9368	OG0010374	core	31828	OG0010648	accessory	9368	gc_low	Aus_chr20_728058_739670	0.438596	0	2.81181	1.16019	0.0924935	-0.00477423	0.431783	0.00681336	0.511871	-0.0410586	11.6026	-11.6026	77.6838	8.89818	0.637291	-0.0570445	3.20735	-0.789348	0	0	99.889	0.111044	0.0470806	1026	4.58875e-05	DHH_Carol_group6324
DHH_Carol	Aus_chr3	2731611	2743223	181	100	11612	16612	20.2203	69.9013	0.556977	cc	73092	15725	15725	564	OG0005467	core	564	OG0005468	core	986	gc_low	Aus_chr3_2731611_2743223	0.434698	0	2.52393	0.22807	0.0890424	-0.00132314	0.438003	-0.00330499	0.519438	0.0375389	11.1564	9.06396	76.897	-6.99572	0.610371	-0.0493958	2.96459	1.23241	0	0	99.6546	0.345375	0.0755881	1026	7.36726e-05	DHH_Carol_group7602
DHH_Carol	Aus_chr4	874268	885793	181	100	11525	16525	9.76097	84.8411	0.512795	cc	4	59130	4	888	OG0000043	core	7814	OG0005933	core	888	gc_low	Aus_chr4_874268_885793	0.420078	0	2.71303	0.235972	0.0974614	0.000979168	0.424725	-0.00464686	0.516647	-0.00385237	7.22744	2.53352	81.8904	2.95072	0.660072	0.0184996	2.63064	-1.93164	0	0	99.7808	0.21925	0.0510128	1026	4.97201e-05	DHH_Carol_group7792
DHH_Carol	Aus_chr5	2500526	2507334	181	100	6808	11808	0	99.9915	0.506797	cc	7446	2	2	1124	OG0011418	singleton	1378	OG0000007	accessory	1124	gc_low	Aus_chr5_2500526_2507334	0.440546	0	2.49411	0.556894	0.0776477	0.00519826	0.446997	-0.00645132	0.5267	-0.0199029	10.4296	-10.4296	76.8942	23.0973	0.552776	0.0241472	2.93245	-2.45545	0	0	94.9544	5.0456	0.0603294	1026	5.88006e-05	DHH_Carol_group9700
DHH_Carol	Aus_chr6	1861649	1873206	181	100	11557	16557	20.668	69.8013	0.543183	cc	57808	14351	14351	94	OG0007603	core	311	OG0007604	core	94	gc_low	Aus_chr6_1861649_1873206	0.431774	0	2.23058	-0.252581	0.0946121	0.00187909	0.429858	0.0019161	0.5299	0.0132832	15.6634	5.00457	73.3329	-3.53161	0.655132	-0.0165776	3.55303	0.603968	0	0	99.7108	0.289196	0.0340851	1026	3.32213e-05	DHH_Carol_group10093
DHH_Carol	Aus_chr6	1979717	1983517	181	100	3800	8800	0	98.5114	0.481607	cc	92	28	28	4607	OG0012784	singleton	15994	OG0007630	core	4607	gc_low	Aus_chr6_1979717_1983517	0.426901	0	2.84483	0.819175	0.10477	-0.00145592	0.425189	0.0017125	0.498844	-0.0172369	8.10308	-8.10308	87.3461	11.1653	0.67363	-0.0108391	2.001	-0.538998	0	0	99.9966	0.00336243	0.0230476	1026	2.24635e-05	DHH_Carol_group10115
DHH_Carol	Aus_chr7	1447131	1458315	181	100	11184	16184	0	84.5526	0.520592	cc	5241	6920	5241	1693	OG0010467	accessory	1693	OG0008135	core	7583	gc_low	Aus_chr7_1447131_1458315	0.434698	0	2.86702	0.361979	0.0921459	0.00239605	0.43294	0.00175839	0.523609	-0.00301722	8.18978	-8.18978	77.4545	7.09816	0.620123	-0.0056649	3.62491	0.0940942	0	0	99.821	0.178986	0.0370496	1026	3.61107e-05	DHH_Carol_group11541
DHH_Carol	Aus_chr8	1661703	1673312	181	100	11609	16609	24.4988	69.8958	0.52379	cc	50221	19585	19585	374	OG0008731	core	438	OG0008732	core	374	gc_moderate	Aus_chr8_1661703_1673312	0.425926	0	2.74033	-0.166328	0.0919886	0.00255331	0.432932	-0.0070063	0.518629	0.00516068	11.0766	13.4222	77.1001	-7.20424	0.627544	0.0110098	3.2993	0.992697	0	0	99.8237	0.176329	0.0754306	1026	7.35191e-05	DHH_Carol_group12333
DHH_Carol	Aus_chr9	786103	796101	181	100	9998	14998	13.4685	83.3311	0.534986	cc	14558	1	1	125	OG0009060	core	125	OG0000006	accessory	1351	gc_low	Aus_chr9_786103_796101	0.422027	0	3.11039	-1.01039	0.107005	-0.00369069	0.417574	0.00445341	0.486071	0.048915	5.87514	7.59332	86.6049	-3.27383	0.718007	-0.0121244	1.96637	-1.66537	0	0	99.9794	0.0206297	0.0623876	1026	6.08066e-05	DHH_Carol_group12485
DHH_Carol	Can_chr1	1743103	1748579	181	100	5476	10476	0	100	0.490204	cc	1	6767	1	11399	OG0000974	core	11399	OG0000975	core	20450	gc_low	Can_chr1_1743103_1748579	0.416179	0	3.13847	0.918529	0.0959834	0.00538108	0.424426	-0.00824715	0.507869	-0.0176652	3.98241	-3.98241	85.5035	14.4965	0.61591	-0.0289532	2.22856	-1.92756	0	0	99.8861	0.113949	0.0541641	1026	5.27916e-05	DHH_Carol_group508
DHH_Carol	Can_chr1	2012560	2024173	181	100	11613	16613	5.42948	69.9031	0.530588	cc	87761	95290	87761	124	OG0010251	accessory	124	OG0001052	core	161	gc_low	Can_chr1_2012560_2024173	0.451267	0	2.49261	-0.39561	0.0889079	-0.0128845	0.436713	0.0145537	0.515168	0.0154196	10.3045	-4.87499	76.6626	-6.75954	0.602485	-0.121472	2.56045	2.38255	0	0	99.7568	0.243223	0.0595623	1026	5.80529e-05	DHH_Carol_group50
DHH_Carol	Can_chr1	2452845	2457863	181	100	5018	10018	0	99.99	0.472411	cc	1	2	1	3796	OG0001180	core	3796	OG0001181	core	4816	gc_low	Can_chr1_2452845_2457863	0.421053	0	3.59499	-0.0159856	0.0994152	3.866e-08	0.422027	-0.000973551	0.472811	-0.000400203	7.17655e-05	-7.17655e-05	99.9898	0.000205341	0.651163	9.94555e-08	0.301024	-2.38066e-05	0	0	100	3.31701e-06	0.00196894	1026	1.91904e-06	DHH_Carol_group624
DHH_Carol	Can_chr1	6074542	6086140	181	100	11598	16598	3.70527	69.8759	0.548581	cc	14847	33696	14847	133	OG0002319	core	1886	OG0011186	accessory	133	gc_low	Can_chr1_6074542_6086140	0.436647	0	2.40483	-0.277827	0.0765314	0.00728925	0.445836	-0.00918923	0.534282	0.0142993	11.0701	-7.36481	73.2344	-3.35852	0.5771	0.0254637	3.23919	0.932814	0	0	94.4102	5.58979	0.0586878	1026	5.72006e-05	DHH_Carol_group1439
DHH_Carol	Can_chr1	6192194	6197429	181	100	5235	10235	0	99.6678	0.470612	cc	251	1	1	10068	OG0002349	core	10068	OG0002350	core	22063	gc_low	Can_chr1_6192194_6197429	0.410609	0.02	2.83585	1.16715	0.10996	0.00797414	0.419309	-0.00870038	0.502401	-0.0317886	4.44801	-4.44801	82.7511	16.9167	0.736534	0.0275114	1.83828	-1.53728	0	0	99.9647	0.0353123	0.0378206	1026	3.68622e-05	DHH_Carol_group1465
DHH_Carol	Can_chr1	698795	702014	181	100	3219	8219	0	100	0.488405	cc	3942	8364	3942	13442	OG0000669	core	20375	OG0000670	core	13442	gc_low	Can_chr1_698795_702014	0.425926	0	2.71303	1.41497	0.0974614	-0.00097015	0.424725	0.00120114	0.516647	-0.0282424	7.22744	-7.22744	81.8904	18.1096	0.660072	0.0649282	2.63064	0.965355	0	0	99.7808	0.21925	0.0659486	1026	6.42774e-05	DHH_Carol_group272
DHH_Carol	Can_chr12	1450318	1461883	181	100	11565	16565	6.17567	84.7389	0.506597	cc	29	53628	29	1478	OG0010238	accessory	12169	OG0000075	core	1478	gc_low	Can_chr12_1450318_1461883	0.459064	0	2.68063	0.489366	0.0763018	-0.00320237	0.450956	0.0081076	0.525646	-0.0190486	10.7141	-4.53846	78.3851	6.35382	0.507007	-0.114602	2.07693	-0.599933	0	0	97.1773	2.82271	0.0336447	1026	3.27921e-05	DHH_Carol_group3084
DHH_Carol	Can_chr2	592704	604260	181	100	11556	16556	4.53008	69.9324	0.537185	cc	9290	15528	9290	82	OG0010340	accessory	220	OG0003877	accessory	82	gc_low	Can_chr2_592704_604260	0.426901	0	3.13847	-1.21947	0.0959834	-0.00339085	0.424426	0.00247485	0.507869	0.0293158	3.98241	0.547668	85.5035	-15.5711	0.61591	0.0384113	2.22856	1.73944	0	0	99.8861	0.113949	0.0754348	1026	7.35232e-05	DHH_Carol_group5125
DHH_Carol	Can_chr3	1228889	1238385	181	100	9496	14496	8.40922	81.0499	0.493403	cc	32	13492	32	273	OG0005056	core	2346	OG0005057	core	273	gc_low	Can_chr3_1228889_1238385	0.426901	0	2.78271	-0.344714	0.10519	-0.0067492	0.423023	0.00387779	0.494443	-0.00103999	6.67651	1.7327	81.5525	-0.502516	0.679609	0.00331783	1.67384	-0.154843	0	0	99.9918	0.00817887	0.0508505	1026	4.95619e-05	DHH_Carol_group6732
DHH_Carol	Can_chr7	1870032	1881702	181	100	11670	16670	7.38452	86.6407	0.509196	cc	27	540	27	1130	OG0008224	core	8186	OG0008225	core	1130	gc_low	Can_chr7_1870032_1881702	0.455166	0	2.51825	0.534751	0.0730539	0.00296952	0.453363	0.00180293	0.523972	-0.0147763	12.2741	-4.88957	75.8058	10.8348	0.494626	-0.0270938	2.89042	-1.44342	0	0	92.9954	7.00463	0.0576905	1026	5.62286e-05	DHH_Carol_group11169
DHH_Carol	Can_chr7	2712833	2724389	181	98.5549	11556	16556	0	69.7995	0.556977	cc	9445	27114	9445	116	OG0010140	accessory	141	OG0010141	accessory	116	gc_low	Can_chr7_2712833_2724389	0.452242	0.01	2.50064	-0.432637	0.0845851	-0.00661239	0.443978	0.00826417	0.52118	0.0357967	7.32732	-7.32732	77.0167	-7.2172	0.569387	-0.0562288	2.98625	0.988755	0	0	99.4132	-0.858326	0.0513839	1026	5.00817e-05	DHH_Carol_group11638
DHH_Carol	Chi_chr1	2585515	2593783	181	100	8268	13268	11.6973	80.9466	0.519192	cc	29	40410	29	949	OG0001261	core	10024	OG0001262	core	949	gc_low	Chi_chr1_2585515_2593783	0.400585	0	3.21332	-0.235319	0.0971621	0.00517703	0.424803	-0.0242183	0.49989	0.0193024	4.61438	7.08293	86.7027	-5.75608	0.653615	0.0542503	1.88603	-0.409027	0	0	99.7524	0.24762	0.150722	1026	0.000146903	DHH_Carol_group702
DHH_Carol	Chi_chr1	2670503	2681888	181	100	11385	16385	20.653	71.8706	0.532987	cc	26	6319	26	411	OG0001279	core	869	OG0001280	core	411	gc_low	Chi_chr1_2670503_2681888	0.407407	0	2.54083	0.0741713	0.0827579	0.0186066	0.439507	-0.0320997	0.512031	0.0209558	13.0945	7.55855	78.151	-6.28039	0.581243	0.092914	2.29446	-0.863459	0	0	97.7476	2.25237	0.131727	1026	0.000128389	DHH_Carol_group716
DHH_Carol	Chi_chr1	3628005	3639601	181	100	11596	16596	17.3174	69.8723	0.533786	cc	36380	11403	11403	35	OG0001603	core	35	OG0001604	core	588	gc_low	Chi_chr1_3628005_3639601	0.452242	0	2.26619	-0.71019	0.0815324	-0.000635667	0.444607	0.00763541	0.523469	0.0103172	13.3854	3.93198	74.8542	-4.98192	0.563891	0.00944185	3.01334	1.04366	0	0	98.4075	1.59254	0.0322902	1026	3.1472e-05	DHH_Carol_group914
DHH_Carol	Chi_chr1	6019310	6025943	181	100	6633	11633	17.7598	57.0188	0.530588	cc	4614	30072	4614	99	OG0011188	accessory	18008	OG0002341	core	99	gc_low	Chi_chr1_6019310_6025943	0.419103	0	2.62968	-0.629677	0.100895	0.0053431	0.426365	-0.00726203	0.510655	0.019933	10.003	7.75679	76.9428	-19.924	0.690153	0.0307768	2.91409	0.749911	0	0	99.9447	0.055289	0.0469513	1026	4.57615e-05	DHH_Carol_group1455
DHH_Carol	Chi_chr12	1273221	1284791	181	100	11570	16570	6.43331	69.825	0.543183	cc	55969	7536	7536	1038	OG0003463	core	1435	OG0010288	accessory	1038	gc_low	Chi_chr12_1273221_1284791	0.427875	0	1.81917	1.19783	0.0852297	0.00833755	0.443594	-0.0157186	0.538082	0.00510064	15.8342	-9.40085	73.2262	-3.40118	0.572151	0.0423073	3.1737	0.703301	0	0	99.6122	0.387779	0.0699067	1026	6.81352e-05	DHH_Carol_group3092
DHH_Carol	Chi_chr19	415223	426651	181	100	11428	16428	0	74.3426	0.540184	ac	160	1929	160	1757	OG0011975	accessory	1757	OG0012579	singleton	4444	gc_low	Chi_chr19_415223_426651	0.415205	0.05	2.92825	0.31675	0.111264	0.000821869	0.416759	-0.00155405	0.515039	0.025145	2.82989	-2.82989	80.3735	-6.03089	0.750828	0.0282417	2.15842	0.0485774	0	0	99.9786	0.0213803	0.0269784	1026	2.62947e-05	DHH_Carol_group4625
DHH_Carol	Chi_chr4	1365470	1372402	181	99.5672	6932	11932	6.40295	77.8076	0.492803	cc	27594	149	149	871	OG0006104	core	871	OG0006105	core	6253	gc_low	Chi_chr4_1365470_1372402	0.426866	0	2.6193	0.3217	0.0794009	0.00539438	0.443143	-0.0162772	0.51601	-0.0232067	13.6835	-7.28052	76.0963	1.7113	0.572426	0.151258	2.09347	0.0825317	0	0	96.9885	2.57872	0.0882539	1026	8.60175e-05	DHH_Carol_group8578
DHH_Carol	Chi_chr6	1399595	1411193	181	98.3359	11598	16598	12.4232	69.8759	0.546781	cc	45551	90487	45551	439	OG0007469	core	3256	OG0007470	core	439	gc_low	Chi_chr6_1399595_1411193	0.44347	0	2.23676	0.406236	0.0793007	-0.00327729	0.445879	-0.00240914	0.528212	0.0185686	13.3923	-0.969095	73.0886	-3.21275	0.546924	-0.0341038	3.41333	1.24567	0	0	98.6232	-0.287293	0.0673054	1026	6.55998e-05	DHH_Carol_group10594
DHH_Carol	Chi_chr8	891059	898229	181	100	7170	12170	10.6409	79.4577	0.505398	cc	1	73176	1	787	OG0008529	core	18455	OG0008530	core	787	gc_low	Chi_chr8_891059_898229	0.427875	0	2.53798	0.359024	0.0893208	0.000347857	0.43641	-0.00853487	0.516248	-0.0108504	10.6083	0.0325977	77.0008	2.4569	0.607497	-0.0171359	2.64989	-2.34889	0	0	99.734	0.266021	0.0869254	1026	8.47226e-05	DHH_Carol_group12291
DHH_Carol	Cze_chr1	1435849	1444060	181	98.161	8211	13211	0.915903	81.0764	0.571571	cc	26924	1	1	135	OG0000879	core	2380	OG0000165	accessory	135	gc_low	Cze_chr1_1435849_1444060	0.449318	0	2.25427	-0.12027	0.0727772	0.00422083	0.453207	-0.00388941	0.52892	0.0426509	10.0225	-9.10658	75.1297	5.94672	0.505697	0.0970424	2.75417	-2.45317	0	0	92.53	5.63103	0.0443632	1026	4.3239e-05	DHH_Carol_group461
DHH_Carol	Cze_chr1	6143645	6149758	181	100	6113	11113	12.5889	77.5038	0.567573	cc	11081	1	1	379	OG0002364	core	776	OG0000165	accessory	379	gc_low	Cze_chr1_6143645_6149758	0.448343	0	1.86511	0.71489	0.0841459	-0.00324918	0.444403	0.00393974	0.53563	0.0319435	14.6425	-2.05366	74.3482	3.1556	0.576068	-0.112653	3.00277	-2.70177	0	0	99.4842	0.515752	0.0651835	1026	6.35317e-05	DHH_Carol_group1482
DHH_Carol	Cze_chr12	525221	536836	181	0	11615	16615	5.66356	75.149	0.507397	cc	888	7992	888	0	OG0014306_OG0000519_OG0009633	accessory	0	OG0014306_OG0000519_OG0009633	accessory	0	gc_low	Cze_chr12_525221_536836	0.476608	0	2.07923	-2.07923	0.0568044	-0.00124887	0.472965	0.00364338	0.53093	-0.0235333	9.76652	-4.10297	72.7572	2.39176	0.289576	-0.0495757	3.41891	-0.46991	0	0	52.3869	-52.3869	0.0758341	1026	7.39124e-05	DHH_Carol_group2936
DHH_Carol	Cze_chr13	764395	776052	181	47.182	11657	16657	12.8475	69.9826	0.55078	cc	5881	33576	5881	138	OG0003705	core	1966	OG0003706	core	138	gc_low	Cze_chr13_764395_776052	0.464912	0	2.37973	-0.236726	0.0693471	-0.00501962	0.457947	0.00696454	0.534822	0.0159578	13.6301	-0.782642	72.3831	-2.40053	0.456906	-0.0969062	3.49166	0.278342	0	0	79.2857	-32.1038	0.053436	1026	5.20819e-05	DHH_Carol_group3271
DHH_Carol	Cze_chr2	1094306	1105900	181	100	11594	16594	6.55056	69.8686	0.537785	cc	3807	90163	3807	405	OG0009705	accessory	758	OG0009706	accessory	405	gc_low	Cze_chr2_1094306_1105900	0.400585	0	3.29962	-0.69062	0.0974858	0.0136253	0.42547	-0.0248849	0.497939	0.0398465	3.83314	2.71742	88.0982	-18.2296	0.664684	0.076889	1.8434	1.7376	0	0	99.7092	0.290846	0.092733	1026	9.03831e-05	DHH_Carol_group5316
DHH_Carol	Cze_chr2	987430	999088	181	85.778	11658	16658	15.9323	69.9844	0.542383	cc	53091	9919	9919	299	OG0004010	core	299	OG0004011	core	584	gc_low	Cze_chr2_987430_999088	0.457115	0	2.49411	-0.0171064	0.0776477	-0.00649765	0.446997	0.0101177	0.5267	0.0156831	10.4296	5.50265	76.8942	-6.9098	0.552776	-0.0861092	2.93245	1.06455	0	0	94.9544	-9.1764	0.0605927	1026	5.90572e-05	DHH_Carol_group5281
DHH_Carol	Cze_chr3	100736	112249	181	100	11513	16513	18.1433	69.7208	0.551779	cc	19555	75723	19555	304	OG0004814	core	304	OG0004815	core	496	gc_low	Cze_chr3_100736_112249	0.44152	0	2.43417	0.0498286	0.0788277	0.00401826	0.44598	-0.00446012	0.526194	0.0255855	10.8469	7.29641	74.0751	-4.35429	0.560889	-0.0730836	3.14747	1.14353	0	0	96.1513	3.84869	0.0847578	1026	8.261e-05	DHH_Carol_group7041
DHH_Carol	Cze_chr3	696281	707896	181	81.7908	11615	16615	18.4893	69.9067	0.535986	cc	38044	19289	19289	435	OG0004956	core	1193	OG0004957	core	435	gc_low	Cze_chr3_696281_707896	0.461988	0	2.37973	0.259274	0.0693471	-0.00209565	0.457947	0.00404054	0.534822	0.00116378	13.6301	4.85922	72.3831	-2.47641	0.456906	0.0288081	3.49166	0.793342	0	0	79.2857	2.50508	0.0535869	1026	5.2229e-05	DHH_Carol_group7234
DHH_Carol	Cze_chr6	2138163	2149776	181	100	11613	16613	16.1861	69.9031	0.545382	cc	11616	15467	11616	213	OG0007705	core	213	OG0007706	core	865	gc_low	Cze_chr6_2138163_2149776	0.429825	0	2.40101	-0.0710088	0.0871659	0.0103	0.439187	-0.00936212	0.526818	0.0185644	13.7457	2.4404	75.8263	-5.92319	0.628549	0.0964513	3.4747	0.5903	0	0	99.4021	0.59788	0.0410276	1026	3.99879e-05	DHH_Carol_group10791
DHH_Carol	Cze_chr6	586401	596533	181	100	10132	15132	8.06899	83.4787	0.532187	cc	6800	3985	3985	321	OG0012780	accessory	8688	OG0012780	accessory	321	gc_low	Cze_chr6_586401_596533	0.436647	0	2.09256	0.415445	0.0934477	0.0010942	0.435711	0.000935924	0.522419	0.00976826	11.2679	-3.19889	77.1177	6.36101	0.65347	-0.0114949	3.27569	0.325313	0	0	99.8989	0.10109	0.0340665	1026	3.32032e-05	DHH_Carol_group10368
DHH_Carol	Cze_chr9	192138	195316	181	100	3178	8178	0	99.303	0.433227	cc	15	14	14	9361	OG0011163	accessory	9361	OG0011164	accessory	12801	gc_low	Cze_chr9_192138_195316	0.444915	0	2.45902	1.51198	0.0855218	-0.00170111	0.441912	0.00300278	0.517331	-0.0841045	11.103	-11.103	77.6183	21.6847	0.591434	0.0474551	2.87863	-1.70263	0	0	99.4024	0.597622	0.0326266	1026	3.17998e-05	DHH_Carol_group12893
DHH_Carol	Ind_chr1	2303818	2308836	181	100	5018	10018	0	99.99	0.472811	cc	1	2	1	3930	OG0001180	core	3930	OG0001181	core	4320	gc_low	Ind_chr1_2303818_2308836	0.422027	0	3.59499	1.44416e-05	0.0994152	3.866e-08	0.422027	4.48626e-07	0.472811	-2.02954e-07	7.17655e-05	-7.17655e-05	99.9898	0.000205341	0.651163	9.94555e-08	0.301024	-2.38066e-05	0	0	100	3.31701e-06	1e-06	1026	9.74659e-10	DHH_Carol_group624
DHH_Carol	Ind_chr1	2955455	2964901	181	100	9446	14446	6.45161	82.6872	0.491204	cc	29389	582	582	1569	OG0001380	core	1569	OG0001381	core	11355	gc_low	Ind_chr1_2955455_2964901	0.418129	0	2.72391	0.472093	0.0944235	0.00401701	0.428447	-0.0103178	0.514332	-0.0231285	13.9838	-7.53221	76.8705	5.81672	0.659624	0.0512191	3.43545	-0.669451	0	0	99.9217	0.0782551	0.0753034	1026	7.33951e-05	DHH_Carol_group797
DHH_Carol	Ind_chr1	4174128	4181258	181	100	7130	12130	15.7791	79.3899	0.526389	cc	89687	6798	6798	587	OG0001781	core	587	OG0001782	core	11508	gc_low	Ind_chr1_4174128_4181258	0.423977	0	2.75723	0.0117679	0.0983694	7.1158e-05	0.424041	-6.41584e-05	0.527663	-0.0012743	16.0341	-0.25499	79.106	0.283925	0.594973	0.00053214	3.83381	-0.00180514	0	0	99.9992	0.000828022	0.000243849	1026	2.3767e-07	DHH_Carol_group1035
DHH_Carol	Ind_chr12	141889	153487	181	100	11598	16598	11.5496	69.8759	0.55078	cc	18647	35641	18647	49	OG0003154	core	584	OG0011196	accessory	49	gc_low	Ind_chr12_141889_153487	0.449318	0	1.96138	-0.26238	0.0694756	0.00264914	0.455588	-0.00626977	0.531417	0.0193626	11.0096	0.540032	72.9002	-3.02428	0.466398	0.0402683	3.33778	0.933218	0	0	87.3079	12.6921	0.0463889	1026	4.52134e-05	DHH_Carol_group2666
DHH_Carol	Ind_chr5	1909811	1921424	181	100	11613	16613	13.8566	72.5095	0.511995	cc	12512	2068	2068	273	OG0006978	core	273	OG0006979	core	1142	gc_low	Ind_chr5_1909811_1921424	0.425926	0	2.70148	-0.263484	0.0926768	0.000890474	0.431451	-0.00552527	0.51714	-0.00514549	12.8066	1.05007	76.03	-3.52056	0.636905	-0.0178576	3.37883	-0.0628265	0	0	99.9085	0.0914758	0.0774362	1026	7.54739e-05	DHH_Carol_group9572
DHH_Carol	Ind_chr7	1445058	1449755	181	100	4697	9697	0	95.2047	0.485206	cc	560	6817	560	6970	OG0008078	core	6970	OG0008079	core	9771	gc_low	Ind_chr7_1445058_1449755	0.427875	0	3.12732	0.715683	0.0952177	-0.0026251	0.426108	0.00176729	0.50699	-0.0217836	4.91522	-4.91522	84.6416	10.5631	0.616267	-0.058127	2.40493	0.344071	0	0	99.8352	0.164828	0.06733	1026	6.56238e-05	DHH_Carol_group11119
DHH_Carol	Ind_chr8	2178522	2190134	181	100	11612	16612	16.7229	69.9013	0.573371	cc	32717	6308	6308	945	OG0008878	core	945	OG0008879	core	1279	gc_low	Ind_chr8_2178522_2190134	0.44152	0	2.4635	0.512503	0.0952401	-0.00362217	0.43383	0.00769027	0.522729	0.0506418	12.0391	4.6837	75.7708	-5.86955	0.661688	-0.00784196	3.30475	0.495253	0	0	99.8823	0.117716	0.0520152	1026	5.0697e-05	DHH_Carol_group11930
DHH_Carol	IPO323_chr11	1081559	1087836	181	100	6277	11277	0	99.9911	0.467013	cc	1	2	1	3223	OG0003010	core	6108	OG0003011	core	3223	gc_low	Ipo_chr11_1081559_1087836	0.404483	0	3.22769	0.280307	0.108643	-0.00240568	0.411228	-0.00674472	0.483235	-0.0162222	4.1278	-4.1278	88.7026	11.2885	0.724295	-0.00519432	1.65193	-1.35093	0	0	99.9919	0.00805052	0.0932421	1026	9.08793e-05	DHH_Carol_group2528
DHH_Carol	IPO323_chr12	912971	923414	181	100	10443	15443	12.9379	83.6495	0.4998	cc	26	2736	26	130	OG0003357	core	6962	OG0003358	core	130	gc_low	Ipo_chr12_912971_923414	0.436647	0	2.4766	-0.359603	0.0866619	0.00105738	0.440671	-0.00402389	0.517972	-0.0181721	10.8423	2.09562	77.4601	6.18948	0.596504	0.0237489	2.88451	-1.45351	0	0	99.5003	0.499682	0.0503915	1026	4.91145e-05	DHH_Carol_group3007
DHH_Carol	IPO323_chr17	389449	401096	181	99.1758	11647	16647	0	69.9646	0.538585	ac	4304	3245	3245	8294	OG0012306	accessory	8294	OG0012112	accessory	34563	gc_low	Ipo_chr17_389449_401096	0.442495	0	2.94152	0.977479	0.0946734	-0.00987808	0.42783	0.0146648	0.512576	0.0260086	7.15503	-7.15503	80.9744	-11.0099	0.626425	-0.0568044	2.62301	0.88799	0	0	99.7463	-0.570567	0.0520994	1026	5.07791e-05	DHH_Carol_group4405
DHH_Carol	IPO323_chr3	1996129	2007757	181	100	11628	16628	20.67	69.9302	0.538984	cc	3685	40157	3685	117	OG0005314	core	537	OG0005315	core	117	gc_low	Ipo_chr3_1996129_2007757	0.447368	0	2.18369	-0.111692	0.0804967	-0.002524	0.445048	0.00232041	0.52268	0.0163042	13.3617	7.3083	74.3053	-4.37507	0.557056	0.00873371	2.996	0.571003	0	0	98.7781	1.22187	0.062185	1026	6.06091e-05	DHH_Carol_group7475
DHH_Carol	IPO323_chr3	2945940	2953349	181	100	7409	12409	0	98.1384	0.462615	cc	232	1	1	4652	OG0005587	core	4652	OG0010661	accessory	8576	gc_low	Ipo_chr3_2945940_2953349	0.436647	0	2.60725	1.06075	0.0813725	0.00732145	0.441644	-0.00499741	0.513691	-0.0510758	13.0856	-13.0856	77.7676	20.3708	0.565919	0.100748	2.38922	-2.08822	0	0	97.139	2.86103	0.0563008	1026	5.48741e-05	DHH_Carol_group6860
DHH_Carol	IPO323_chr5	1396005	1407576	181	100	11571	16571	23.3963	69.8268	0.533587	cc	37635	42336	37635	414	OG0006826	core	711	OG0006827	core	414	gc_low	Ipo_chr5_1396005_1407576	0.438596	0	2.60725	0.0107537	0.0813725	0.00147349	0.441644	-0.00304841	0.513691	0.0198962	13.0856	10.3107	77.7676	-7.94081	0.565919	0.0110041	2.38922	2.18678	0	0	97.139	2.86103	0.0664958	1026	6.48107e-05	DHH_Carol_group9398
DHH_Carol	IPO323_chr6	1750072	1761711	181	100	11639	16639	20.2957	69.9501	0.538185	cc	3121	41644	3121	388	OG0007565	core	388	OG0007566	core	778	gc_low	Ipo_chr6_1750072_1761711	0.426901	0	3.14239	-0.552392	0.104077	-0.00466219	0.420456	0.00644502	0.492088	0.0460968	9.03595	11.2597	79.1833	-9.23319	0.699496	-0.071589	2.53361	0.960395	0	0	99.9852	0.0148071	0.0394409	1026	3.84414e-05	DHH_Carol_group10037
DHH_Carol	IPO323_chr8	1590914	1602559	181	99.4933	11645	16645	0	69.9609	0.546781	cc	66906	3109	3109	9	OG0010722	accessory	9	OG0010176	accessory	824	gc_low	Ipo_chr8_1590914_1602559	0.422027	0	2.46696	-1.46696	0.0974191	0.00784408	0.425412	-0.00338545	0.5214	0.0253808	7.79284	-7.79284	78.754	-8.79301	0.647362	-0.00691231	2.84979	0.64321	0	0	99.7088	-0.215491	0.0378251	1026	3.68665e-05	DHH_Carol_group12337
DHH_Carol	IPO323_chr8	275776	287374	181	100	11598	16598	16.3032	75.9851	0.506198	cc	54064	1487	1487	151	OG0008338	core	151	OG0008339	core	281	gc_low	Ipo_chr8_275776_287374	0.410331	0	2.62637	-0.444372	0.106095	0.00111776	0.417032	-0.00670086	0.515075	-0.00887711	11.0549	5.24829	76.8305	-0.845485	0.755046	-0.01641	3.3943	-0.221298	0	0	99.9507	0.0492732	0.0663335	1026	6.46525e-05	DHH_Carol_group12026
DHH_Carol	IPO323_chr9	1888507	1900104	181	99.1032	11597	16597	2.86196	69.8741	0.552379	cc	25207	42868	25207	591	OG0011321	accessory	591	OG0009344	core	2026	gc_low	Ipo_chr9_1888507_1900104	0.445419	0	2.48196	0.290037	0.0747118	0.00228623	0.447022	-0.00160286	0.536741	0.0156375	10.8215	-7.95955	73.1673	-3.29328	0.58256	0.0475766	3.0278	1.3742	0	0	92.2613	6.84194	0.0524413	1026	5.11124e-05	DHH_Carol_group13045
DHH_Carol	Ira26_chr1	1450295	1459350	181	100	9055	14055	1.1455	82.2127	0.521192	cc	26850	4680	4680	464	OG0011169	accessory	464	OG0000880	core	41725	gc_low	Ira26_chr1_1450295_1459350	0.407407	0.05	2.92825	-0.26125	0.111264	0.0047205	0.416759	-0.00935205	0.515039	0.00615299	2.82989	-1.68439	80.3735	1.83926	0.750828	0.00741373	2.15842	1.51158	0	0	99.9786	0.0213803	0.0621577	1026	6.05825e-05	DHH_Carol_group461
DHH_Carol	Ira26_chr1	5647342	5655124	181	100	7782	12782	16.0695	80.4412	0.515594	cc	247	15322	247	316	OG0002151	core	11150	OG0002152	core	316	gc_low	Ira26_chr1_5647342_5655124	0.41423	0	2.70478	-0.203781	0.114097	0.00481111	0.415488	-0.00125773	0.511595	0.00399884	11.7184	4.35105	81.1278	-0.686561	0.751092	0.0443626	2.83256	-0.438557	0	0	99.9966	0.00337999	0.0222708	1026	2.17064e-05	DHH_Carol_group1346
DHH_Carol	Ira26_chr3	2437863	2449490	181	100	11627	16627	24.0813	69.9284	0.558377	cc	38983	51656	38983	225	OG0005397	core	326	OG0005398	core	225	gc_low	Ira26_chr3_2437863_2449490	0.424951	0	2.2428	0.111205	0.09336	0.000207271	0.431624	-0.00667298	0.528173	0.030204	15.8421	8.23924	75.3487	-5.42026	0.657093	0.0219193	3.27113	1.31987	0	0	99.8742	0.125753	0.0676352	1026	6.59212e-05	DHH_Carol_group7539
DHH_Carol	Ira26_chr7	586084	597370	181	100	11286	16286	11.1384	84.6494	0.4992	cc	8337	26994	8337	85	OG0007934	core	15952	OG0012385	accessory	85	gc_low	Ira26_chr7_586084_597370	0.427875	0	2.54732	-0.613322	0.104677	-0.000388003	0.423827	0.00404789	0.497104	0.00209589	7.21579	3.92261	84.1767	0.4727	0.697496	-0.0151433	3.00116	0.919837	0	0	99.9837	0.016324	0.015774	1026	1.53743e-05	DHH_Carol_group10987
DHH_Carol	Ira26_chr8	2103781	2115439	181	100	11658	16658	0	90.317	0.42523	cc	980	130	130	4144	OG0008890	core	4144	OG0008891	core	26549	gc_low	Ira26_chr8_2103781_2115439	0.416179	0	3.2469	0.371104	0.107827	0.00133459	0.414813	0.00136631	0.47684	-0.0516104	4.50348	-4.50348	87.9332	2.38374	0.718753	0.0168793	1.80712	0.309878	0	0	99.9854	0.0145553	0.0443468	1026	4.3223e-05	DHH_Carol_group11942
DHH_Carol	Ira48_chr1	3417194	3420045	181	100	2851	7851	0	99.516	0.448221	cc	29	7770	29	6648	OG0009445	accessory	6648	OG0001476	core	18678	gc_low	Ira48_chr1_3417194_3420045	0.417154	0	2.54732	1.27568	0.104677	-0.00428664	0.423827	-0.00667311	0.497104	-0.0488831	7.21579	-7.21579	84.1767	15.3393	0.697496	0.0286943	3.00116	-1.52416	0	0	99.9837	0.016324	0.0511401	1026	4.98441e-05	DHH_Carol_group849
DHH_Carol	Ira48_chr12	1127901	1139544	181	99.6221	11643	16643	7.55272	69.9573	0.544982	cc	8316	4125	4125	432	OG0003425	core	1244	OG0011142	accessory	432	gc_low	Ira48_chr12_1127901_1139544	0.422027	0	2.579	0.0569971	0.107055	0.00113173	0.422951	-0.000923884	0.52036	0.0246222	8.91386	-1.36114	76.2565	-6.29913	0.726572	0.00283986	3.2345	0.381503	0	0	99.8854	-0.263286	0.0314519	1026	3.06549e-05	DHH_Carol_group3055
DHH_Carol	Ira48_chr2	1026541	1038154	181	100	11613	16613	19.4968	69.9031	0.560776	cc	6864	86766	6864	0	OG0004030	core	0	OG0004030	core	0	gc_low	Ira48_chr2_1026541_1038154	0.451267	0	1.8651	-1.8651	0.0841458	-0.0032491	0.444403	0.0068637	0.535629	0.0251473	14.6424	4.85438	74.3483	-4.44523	0.57607	0.0455518	3.00279	0.834211	0	0	99.4842	0.515776	0.0324386	1026	3.16166e-05	DHH_Carol_group5331
DHH_Carol	Ira48_chr5	1221561	1233174	181	100	11613	16613	12.8995	69.9031	0.546581	cc	18812	52116	18812	237	OG0006774	core	1638	OG0006775	core	237	gc_low	Ira48_chr5_1221561_1233174	0.453216	0	2.45897	-0.0819665	0.0855212	-0.00754854	0.441913	0.0113032	0.517334	0.0292473	11.1035	1.79604	77.6177	-7.71463	0.59143	-0.0719493	2.87868	1.39532	0	0	99.4023	0.59769	0.060062	1026	5.854e-05	DHH_Carol_group9371
DHH_Carol	Ira48_chr5	1355479	1367034	181	99.524	11555	16555	0	69.7976	0.536186	cc	7517	5493	5493	279	OG0010426	accessory	279	OG0010905	accessory	1604	gc_low	Ira48_chr5_1355479_1367034	0.449318	0	2.55662	-0.109616	0.0880696	-0.00424899	0.443835	0.00548324	0.53095	0.00523625	11.4641	-11.4641	73.157	-3.35933	0.59377	-0.0687695	3.33789	0.402106	0	0	99.7193	-0.195266	0.0396425	1026	3.86379e-05	DHH_Carol_group9386
DHH_Carol	Isr_chr1	1164930	1176572	181	100	11642	16642	10.6297	69.9555	0.536585	cc	93431	157895	93431	419	OG0009418	accessory	587	OG0000790	core	419	gc_low	Isr_chr1_1164930_1176572	0.419103	0	2.74051	-0.117508	0.10529	0.00484654	0.422739	-0.0036361	0.502096	0.0344894	7.12216	3.50758	81.9664	-12.0109	0.703402	-0.00677302	2.79788	2.17212	0	0	99.9711	0.0289255	0.0467977	1026	4.56118e-05	DHH_Carol_group375
DHH_Carol	Isr_chr1	6062406	6074045	181	100	11639	16639	7.17591	78.7127	0.4992	cc	1043	35462	1043	1153	OG0002349	core	7150	OG0002350	core	1153	gc_low	Isr_chr1_6062406_6074045	0.420078	0	2.78354	0.278457	0.105063	-0.000774972	0.419374	0.000703939	0.498683	0.000516893	5.34029	1.83562	80.0584	-1.34571	0.689962	-0.000306846	2.87586	0.143138	0	0	99.9304	0.0695989	0.0222346	1026	2.16712e-05	DHH_Carol_group1465
DHH_Carol	Isr_chr12	1145120	1146811	181	100	1691	6691	0	99.9851	0.451419	cc	2	5106	2	14370	OG0003427	core	14370	OG0010286	accessory	20202	gc_low	Isr_chr12_1145120_1146811	0.421053	0	3.11038	1.04662	0.107004	0.003132	0.417574	0.00347904	0.486072	-0.0346527	5.87524	-5.87524	86.6048	13.3803	0.718007	-0.00536312	1.96642	-1.48942	0	0	99.9794	0.020631	0.0423348	1026	4.1262e-05	DHH_Carol_group3066
DHH_Carol	Isr_chr2	3215935	3226585	181	100	10650	15650	0	99.9553	0.42483	cc	3	6	3	10068	OG0010633	accessory	10068	OG0014575	singleton	10515	gc_low	Isr_chr2_3215935_3226585	0.418129	0	3.12597	0.877033	0.104949	0.00323851	0.423061	-0.0049318	0.482444	-0.0576136	5.55757	-5.55757	88.4365	11.5188	0.691588	0.0129578	1.7539	-1.1519	0	0	99.9918	0.0082311	0.0442822	1026	4.316e-05	DHH_Carol_group5971
DHH_Carol	Isr_chr3	574665	585580	181	99.2671	10915	15915	16.7829	74.1565	0.529388	cc	161	53565	161	407	OG0004924	core	1163	OG0004925	core	407	gc_low	Isr_chr3_574665_585580	0.419103	0	2.51215	0.0988481	0.0965615	0.00577768	0.424867	-0.00576432	0.52529	0.00409798	13.1412	3.64175	76.6457	-2.48923	0.654278	-0.0608714	2.87983	-0.66983	0	0	99.6926	-0.425567	0.0676746	1026	6.59597e-05	DHH_Carol_group7186
DHH_Carol	Isr_chr4	1819018	1829096	181	100	10078	15078	0	83.4196	0.481607	cc	26019	4819	4819	323	OG0010896	accessory	323	OG0012528	accessory	6638	gc_low	Isr_chr4_1819018_1829096	0.425926	0	2.51422	-0.00321792	0.105772	-0.00343264	0.422408	0.00351795	0.510463	-0.0288559	7.20951	-7.20951	79.1984	4.2212	0.713737	-0.0509464	2.97815	0.704846	0	0	99.8348	0.165198	0.0382105	1026	3.72422e-05	DHH_Carol_group7785
DHH_Carol	Isr_chr5	2414665	2426281	181	100	11616	16616	22.9417	69.9085	0.559576	cc	28509	12881	12881	6	OG0007066	core	221	OG0007067	core	6	gc_low	Isr_chr5_2414665_2426281	0.42885	0	2.2428	-1.3978	0.09336	0.00410591	0.431624	-0.00277398	0.528173	0.031403	15.8421	7.09967	75.3487	-5.44017	0.657093	0.0176058	3.27113	0.838872	0	0	99.8742	0.125753	0.0550132	1026	5.36191e-05	DHH_Carol_group9737
DHH_Carol	Isr_chr7	2072428	2084025	181	99.7844	11597	16597	17.3525	70.2115	0.542783	cc	2445	18335	2445	578	OG0008226	core	578	OG0008227	core	1013	gc_low	Isr_chr7_2072428_2084025	0.451267	0	2.55662	0.206384	0.0880696	-0.00229967	0.443835	0.00743224	0.53095	0.0118333	11.4641	5.88847	73.157	-2.94549	0.59377	-0.0168464	3.33789	0.0501061	0	0	99.7193	0.0651455	0.0218243	1026	2.12713e-05	DHH_Carol_group11174
DHH_Carol	Ken_chr1	3920507	3932120	181	100	11613	16613	23.7103	69.9031	0.535786	cc	12840	12140	12140	191	OG0011477	accessory	191	OG0001702	core	195	gc_low	Ken_chr1_3920507_3932120	0.427875	0	2.30411	-0.0211065	0.0783621	0.0113065	0.44533	-0.0174551	0.521317	0.0144694	12.7926	10.9178	74.6128	-4.70971	0.575636	0.125663	3.28589	0.798112	0	0	96.3562	3.64381	0.0898306	1026	8.75541e-05	DHH_Carol_group996
DHH_Carol	Ken_chr10	511473	523116	181	98.7718	11643	16643	22.3517	69.9573	0.533387	cc	66378	24577	24577	110	OG0002464	core	286	OG0000149	core	110	gc_low	Ken_chr10_511473_523116	0.444444	0	2.40482	-0.359824	0.0765315	-0.00148275	0.445836	-0.00139226	0.534281	-0.00089417	11.0702	11.2815	73.2345	-3.27714	0.577099	0.00956732	3.23919	1.15181	0	0	94.4103	4.36145	0.0744153	1026	7.25295e-05	DHH_Carol_group1829
DHH_Carol	Ken_chr14	284808	296406	181	85.4113	11598	16598	0	69.8759	0.515194	ac	7440	25695	7440	3	OG0014625	singleton	45	OG0012633	accessory	3	gc_low	Ken_chr14_284808_296406	0.471735	0	1.95692	-1.35492	0.069582	-0.00720386	0.456959	0.0147757	0.524886	-0.00969178	8.85818	-8.85818	74.2361	-4.36021	0.469947	-0.113783	3.00678	0.865221	0	0	90.4485	-5.03725	0.0365546	1026	3.56283e-05	DHH_Carol_group3758
DHH_Carol	Ken_chr2	3275406	3279844	181	100	4438	9438	0	98.1034	0.465414	cc	151	6774	151	5595	OG0004697	core	5595	OG0004698	core	10050	gc_low	Ken_chr2_3275406_3279844	0.423002	0	2.62979	1.11821	0.0972299	0.000235976	0.423915	-0.000912855	0.517161	-0.0517472	10.2795	-10.2795	79.0425	19.0609	0.658584	0.00808257	2.99552	-0.813525	0	0	99.7554	0.244593	0.0674711	1026	6.57613e-05	DHH_Carol_group6022
DHH_Carol	Ken_chr3	2276196	2287793	181	100	11597	16597	5.05513	69.8741	0.546381	cc	25576	34397	25576	1662	OG0005375	core	2669	OG0005376	core	1662	gc_low	Ken_chr3_2276196_2287793	0.452242	0	2.56901	0.651992	0.0767715	0.00412523	0.449012	0.00322954	0.525438	0.020943	11.5364	-6.48131	75.749	-5.87497	0.520131	-0.0451309	2.64339	1.76461	0	0	95.6901	4.30985	0.0546563	1026	5.32713e-05	DHH_Carol_group7507
DHH_Carol	Ken_chr3	3040764	3052437	181	85.1281	11673	16673	22.0356	70.0114	0.534186	cc	48148	9380	9380	466	OG0005595	core	467	OG0005596	core	466	gc_low	Ken_chr3_3040764_3052437	0.450292	0	2.43875	0.230254	0.0745828	-0.00148341	0.450242	4.96259e-05	0.531835	0.00235091	15.4422	6.59341	73.3034	-3.29205	0.530017	0.0316269	3.29296	0.679041	0	0	91.9842	-6.85614	0.0363168	1026	3.53965e-05	DHH_Carol_group6868
DHH_Carol	Ore_chr1	1431558	1443231	181	0	11673	16673	7.24525	83.7402	0.544182	cc	212	15852	212	0	OG0014659_OG0000519_OG0000521_OG0000520	accessory	0	OG0014659_OG0000519_OG0000521_OG0000520	accessory	0	gc_moderate	Ore_chr1_1431558_1443231	0.536062	0	2.23466e-10	-2.23466e-10	1.13298e-07	-1.13298e-07	0.536062	1.13255e-07	0.545823	-0.00164088	11.5922	-4.34691	76.2244	7.51576	-0.485292	-1.70946e-06	3.3401	-1.0121	1	0	1.83714e-09	-1.83714e-09	1e-06	1026	9.74659e-10	DHH_Carol_group426
DHH_Carol	Ore_chr1	3968963	3980635	181	0	11672	16672	17.6763	70.8373	0.540584	cc	20248	9382	9382	0	OG0014662_OG0000519_OG0000521_OG0000520_OG0014663	accessory	0	OG0014662_OG0000519_OG0000521_OG0000520_OG0014663	accessory	0	gc_moderate	Ore_chr1_3968963_3980635	0.536062	0	2.79333e-11	-2.79333e-11	1.41623e-08	-1.41623e-08	0.536062	1.41568e-08	0.54971	-0.00912636	17.9099	-0.23355	71.0971	-0.259743	-0.485294	-2.13683e-07	4.00626	-0.0342623	1	0	2.29643e-10	-2.29643e-10	1e-06	1026	9.74659e-10	DHH_Carol_group936
DHH_Carol	Ore_chr1	4161967	4173624	181	0	11657	16657	8.23678	69.9826	0.47541	cc	19309	5566	5566	0	OG0014665_OG0000519_OG0000521_OG0000520_OG0000520	accessory	0	OG0014665_OG0000519_OG0000521_OG0000520_OG0000520	accessory	0	gc_low	Ore_chr1_4161967_4173624	0.535088	0	1.18641e-08	-1.18641e-08	4.95145e-06	0.000969707	0.536057	-0.000969051	0.551206	-0.0757964	12.6409	-4.40416	70.7407	-0.758066	-0.485219	0.0146312	3.8866	-0.140599	1	0	9.75362e-08	-9.75362e-08	0.00181126	1026	1.76536e-06	DHH_Carol_group978
DHH_Carol	Ore_chr1	427430	439102	181	0	11672	16672	14.8333	70.0096	0.546581	cc	51692	6669	6669	0	OG0000520_OG0000521_OG0000519_OG0014658	singleton	0	OG0000520_OG0000521_OG0000519_OG0014658	singleton	0	gc_moderate	Ore_chr1_427430_439102	0.536062	0	5.86599e-10	-5.86599e-10	2.97408e-07	-2.97408e-07	0.536062	2.97293e-07	0.547115	-0.00053357	12.885	1.94822	72.4888	-2.47919	-0.48529	-4.48734e-06	3.66751	0.156492	1	0	4.8225e-09	-4.8225e-09	1e-06	1026	9.74659e-10	DHH_Carol_group191
DHH_Carol	Ore_chr1	4480278	4491875	181	100	11597	16597	25.1792	69.8741	0.570172	cc	62628	10919	10919	236	OG0001781	core	587	OG0001782	core	236	gc_low	Ore_chr1_4480278_4491875	0.425926	0	2.75723	-0.382232	0.0983694	-0.00187816	0.424041	0.00188484	0.527663	0.0425087	16.0341	9.1452	79.106	-9.23194	0.594973	-0.0219398	3.83381	0.204195	0	0	99.9992	0.000828022	0.00772494	1026	7.52918e-06	DHH_Carol_group1035
DHH_Carol	Ore_chr10	1093450	1105122	181	0	11672	16672	20.1655	70.0096	0.54898	cc	36218	43157	36218	0	OG0000519_OG0000521_OG0000520	singleton	0	OG0000519_OG0000521_OG0000520	singleton	0	gc_moderate	Ore_chr10_1093450_1105122	0.534113	0	7.65078e-09	-7.65078e-09	4.94268e-06	0.00194438	0.536057	-0.00194406	0.551244	-0.00226438	12.6411	7.52447	70.7412	-0.731601	-0.48522	0.0293371	3.88702	0.671983	1	0	6.28981e-08	-6.28981e-08	0.00363891	1026	3.5467e-06	DHH_Carol_group1547
DHH_Carol	Ore_chr10	1431829	1443502	181	0	11673	16673	25.1604	70.0114	0.534986	cc	3687	65185	3687	0	OG0000519_OG0000521_OG0000520_OG0014667	singleton	0	OG0000519_OG0000521_OG0000520_OG0014667	singleton	0	gc_moderate	Ore_chr10_1431829_1443502	0.531189	0	7.65078e-09	-7.65078e-09	4.94268e-06	0.00486835	0.536057	-0.00486806	0.551244	-0.0162584	12.6411	12.5194	70.7412	-0.729802	-0.48522	0.0734548	3.88702	-0.320017	1	0	6.28981e-08	-6.28981e-08	0.00922239	1026	8.98868e-06	DHH_Carol_group1735
DHH_Carol	Ore_chr10	1537025	1548697	181	0	11672	16672	23.0026	70.0096	0.553978	cc	3481	5007	3481	0	OG0014668_OG0000519_OG0000521_OG0000520	singleton	0	OG0014668_OG0000519_OG0000521_OG0000520	singleton	0	gc_moderate	Ore_chr10_1537025_1548697	0.535088	0	7.64938e-06	-7.64938e-06	0.000975017	-3.58072e-07	0.535088	3.91367e-07	0.553975	3.39603e-06	22.9966	0.00603342	70.0101	-0.000455788	-0.470583	-5.06422e-06	3.54223	-0.000231988	1	0	6.28865e-05	-6.28865e-05	1e-06	1026	9.74659e-10	DHH_Carol_group1634
DHH_Carol	Ore_chr12	1435087	1446760	181	0	11673	16673	14.4365	70.0114	0.542983	cc	70631	53444	53444	0	OG0000520_OG0000521_OG0000519_OG0014673	singleton	0	OG0000520_OG0000521_OG0000519_OG0014673	singleton	0	gc_moderate	Ore_chr12_1435087_1446760	0.536062	0	8.37998e-11	-8.37998e-11	4.24869e-08	-4.24869e-08	0.536062	4.24705e-08	0.546172	-0.00318908	14.6462	-0.209673	72.4443	-2.4329	-0.485293	-6.41049e-07	4.02479	0.703213	1	0	6.88929e-10	-6.88929e-10	1e-06	1026	9.74659e-10	DHH_Carol_group2808
DHH_Carol	Ore_chr16	199114	206741	181	100	7627	12627	6.76329	79.0132	0.503998	ac	151	3307	151	0	OG0012755	singleton	0	OG0012755	singleton	0	gc_low	Ore_chr16_199114_206741	0.438596	0.16	0.996187	-0.996187	0.0922753	-0.00163198	0.435319	0.00327683	0.513863	-0.00986508	9.73161	-2.96833	77.6657	1.34748	0.661083	0.00558337	2.74962	-0.567621	0	0	99.9591	0.0409454	0.0153663	1026	1.49769e-05	DHH_Carol_group4258
DHH_Carol	Ore_chr2	2471940	2483612	181	0	11672	16672	7.43762	70.0096	0.547381	cc	35088	31858	31858	0	OG0000520_OG0000520_OG0000521_OG0000519_OG0014688	singleton	0	OG0000520_OG0000520_OG0000521_OG0000519_OG0014688	singleton	0	gc_moderate	Ore_chr2_2471940_2483612	0.536062	0	1.14876e-09	-1.14876e-09	5.82425e-07	-5.82425e-07	0.536061	5.82199e-07	0.553682	-0.00630082	13.0255	-5.58787	70.2539	-0.244328	-0.485285	-8.78771e-06	3.93566	0.567338	1	0	9.44407e-09	-9.44407e-09	1e-06	1026	9.74659e-10	DHH_Carol_group5763
DHH_Carol	Ore_chr2	553835	560634	181	100	6799	11799	0	99.9152	0.458816	cc	377	4	4	4862	OG0010340	accessory	13713	OG0003877	accessory	4862	gc_low	Ore_chr2_553835_560634	0.429825	0	3.12597	0.561033	0.104949	-0.0084574	0.423061	0.0067642	0.482444	-0.0236276	5.55757	-5.55757	88.4365	11.4788	0.691588	-0.000229729	1.7539	-1.0549	0	0	99.9918	0.0082311	0.0533105	1026	5.19596e-05	DHH_Carol_group5125
DHH_Carol	Ore_chr3	3498962	3510550	181	0	11588	16588	21.5939	69.8577	0.538585	cc	50147	12498	12498	0	OG0000520_OG0000521_OG0000519_OG0014701	singleton	0	OG0000520_OG0000521_OG0000519_OG0014701	singleton	0	gc_moderate	Ore_chr3_3498962_3510550	0.52924	0	0.0311455	-0.0311455	0.00461085	0.00221176	0.531318	-0.00207771	0.546376	-0.00779132	21.7122	-0.118264	70.2232	-0.365497	-0.417102	0.0347495	3.7125	0.384499	1	0	0.256051	-0.256051	0.00695832	1026	6.78199e-06	DHH_Carol_group6944
DHH_Carol	Ore_chr3	534779	546451	181	0	11672	16672	19.0079	70.0096	0.562375	cc	2611	4679	2611	0	OG0014698_OG0000520	singleton	0	OG0014698_OG0000520	singleton	0	gc_moderate	Ore_chr3_534779_546451	0.536062	0	1.14876e-09	-1.14876e-09	5.82425e-07	-5.82425e-07	0.536061	5.82199e-07	0.553682	0.00869318	13.0255	5.98242	70.2539	-0.244328	-0.485285	-8.78771e-06	3.93566	-0.518662	1	0	9.44407e-09	-9.44407e-09	1e-06	1026	9.74659e-10	DHH_Carol_group7181
DHH_Carol	Ore_chr4	1174286	1185958	181	0	11672	16672	14.6593	73.0566	0.527789	cc	11723	1993	1993	0	OG0014706_OG0000519_OG0000519_OG0000521_OG0000520_OG0000520	singleton	0	OG0014706_OG0000519_OG0000519_OG0000521_OG0000520_OG0000520	singleton	0	gc_moderate	Ore_chr4_1174286_1185958	0.520468	0	0.228145	-0.228145	0.0139629	0.000657016	0.521118	-0.000649661	0.534229	-0.00644018	16.8608	-2.20146	71.9273	1.12931	-0.284713	0.00935089	3.49477	-0.19477	1	0	1.87561	-1.87561	0.00885572	1026	8.6313e-06	DHH_Carol_group8504
DHH_Carol	Ore_chr4	2679299	2690972	181	0	11673	16673	5.5359	70.0114	0.55018	cc	31512	15128	15128	0	OG0000520_OG0000521_OG0000519_OG0014712	singleton	0	OG0000520_OG0000521_OG0000519_OG0014712	singleton	0	gc_moderate	Ore_chr4_2679299_2690972	0.536062	0	1.92041e-10	-1.92041e-10	9.73658e-08	-9.73658e-08	0.536062	9.73282e-08	0.548325	0.00185452	11.6632	-6.12729	70.1532	-0.141816	-0.485293	-1.46907e-06	4.16893	0.0110718	1	0	1.5788e-09	-1.5788e-09	1e-06	1026	9.74659e-10	DHH_Carol_group8166
DHH_Carol	Ore_chr4	76589	88246	181	0	11657	16657	18.2806	69.9826	0.546381	cc	35261	23216	23216	0	OG0014702_OG0000519_OG0000521_OG0000520	singleton	0	OG0014702_OG0000519_OG0000521_OG0000520	singleton	0	gc_moderate	Ore_chr4_76589_88246	0.536062	0	1.92041e-10	-1.92041e-10	9.73658e-08	-9.73658e-08	0.536062	9.73282e-08	0.548325	-0.00194448	11.6632	6.61741	70.1532	-0.170621	-0.485293	-1.46907e-06	4.16893	0.197072	1	0	1.5788e-09	-1.5788e-09	1e-06	1026	9.74659e-10	DHH_Carol_group8196
DHH_Carol	Ore_chr6	698220	709806	181	100	11586	16586	0	69.8541	0.515194	cc	48839	4858	4858	150	OG0010693	accessory	150	OG0009952	accessory	698	gc_low	Ore_chr6_698220_709806	0.451267	0	2.48655	-0.307549	0.075889	0.000134415	0.45036	0.000907315	0.526993	-0.0117993	6.54247	-6.54247	72.7615	-2.90742	0.525517	-0.012359	2.79311	0.893888	0	0	95.6782	4.32184	0.0463674	1026	4.51924e-05	DHH_Carol_group10390
DHH_Carol	Ore_chr8	113725	125397	181	0	11672	16672	21.4071	70.0096	0.562375	cc	10511	46193	10511	0	OG0000520_OG0000521_OG0000519_OG0014730	singleton	0	OG0000520_OG0000521_OG0000519_OG0014730	singleton	0	gc_moderate	Ore_chr8_113725_125397	0.536062	0	2.79333e-11	-2.79333e-11	1.41623e-08	-1.41623e-08	0.536062	1.41568e-08	0.54971	0.0126646	17.9099	3.49726	71.0971	-1.08748	-0.485294	-2.13683e-07	4.00626	0.0157377	1	0	2.29643e-10	-2.29643e-10	1e-06	1026	9.74659e-10	DHH_Carol_group12010
DHH_Carol	Ore_chr8	1932414	1944087	181	0	11673	16673	9.62634	70.0114	0.547981	cc	24601	7493	7493	0	OG0000520_OG0000521_OG0000519_OG0014734	singleton	0	OG0000520_OG0000521_OG0000519_OG0014734	singleton	0	gc_moderate	Ore_chr8_1932414_1944087	0.536062	0	5.76124e-10	-5.76124e-10	2.92097e-07	-2.92097e-07	0.536062	2.91984e-07	0.548415	-0.000434435	11.1731	-1.54673	70.4656	-0.454253	-0.48529	-4.40721e-06	3.96078	-0.0857847	1	0	4.73639e-09	-4.73639e-09	1e-06	1026	9.74659e-10	DHH_Carol_group12383
DHH_Carol	Ore_chr8	2064753	2074739	181	97.5265	9986	14986	17.8967	79.1672	0.52519	cc	3409	133	133	128	OG0008821	core	128	OG0008822	core	1900	gc_low	Ore_chr8_2064753_2074739	0.440546	0	2.43875	-0.327746	0.0745828	0.00728852	0.450242	-0.00969637	0.531835	-0.00664509	15.4422	2.45449	73.3034	5.86378	0.530017	0.0469062	3.29296	-1.16596	0	0	91.9842	5.54232	0.068803	1026	6.70594e-05	DHH_Carol_group11803
DHH_Carol	Ore_chr8	703224	710250	181	100	7026	12026	14.0778	79.2117	0.473211	cc	6355	18100	6355	69	OG0008439	core	44084	OG0008440	core	69	gc_low	Ore_chr8_703224_710250	0.438596	0	2.30411	-0.459107	0.0783621	0.00253459	0.44533	-0.00673406	0.521317	-0.0481056	12.7926	1.28527	74.6128	4.59891	0.575636	0.0776977	3.28589	0.517112	0	0	96.3562	3.64381	0.0538623	1026	5.24974e-05	DHH_Carol_group12288
DHH_Carol	Ore_chr9	124958	132649	181	99.4539	7691	12691	0	99.0544	0.478209	cc	13	26	13	6968	OG0011165	accessory	10374	OG0010237	accessory	6968	gc_low	Ore_chr9_124958_132649	0.435673	0	3.29962	0.54338	0.0974858	-0.00294387	0.42547	0.0102031	0.497939	-0.0197295	3.83314	-3.83314	88.0982	10.9562	0.664684	0.0188602	1.8434	-0.697404	0	0	99.7092	-0.255247	0.0284893	1026	2.77674e-05	DHH_Carol_group12893
DHH_Carol	Tun_chr1	2319843	2331440	181	100	11597	16597	21.4497	69.8741	0.532187	cc	112511	115285	112511	232	OG0010785	accessory	294	OG0001206	core	232	gc_moderate	Tun_chr1_2319843_2331440	0.438596	0	2.38417	-0.0171667	0.0936283	0.000913647	0.435655	0.00294089	0.52337	0.00881651	12.4438	9.00589	75.6392	-5.76514	0.653197	0.0519308	3.3901	1.6609	0	0	99.8578	0.142201	0.0204853	1026	1.99662e-05	DHH_Carol_group645
DHH_Carol	Tun_chr1	3479228	3490839	181	100	11611	16611	24.0503	69.8995	0.540784	cc	15464	18403	15464	161	OG0001613	core	193	OG0001614	core	161	gc_low	Tun_chr1_3479228_3490839	0.417154	0.01	2.97424	-0.764243	0.108192	0.00194449	0.419811	-0.00265721	0.515492	0.0252923	9.14316	14.9072	77.7696	-7.87014	0.683145	-0.00536753	3.12906	1.05994	0	0	99.9879	0.0121346	0.0412087	1026	4.01644e-05	DHH_Carol_group929
DHH_Carol	Tun_chr11	141076	152633	181	100	11557	16557	27.0822	73.9204	0.517593	cc	44541	32	32	0	OG0002763	core	0	OG0002763	core	0	gc_low	Tun_chr11_141076_152633	0.424951	0	2.29616	-2.29616	0.107002	0.000210106	0.42353	0.00142104	0.500849	0.0167441	9.68474	17.3975	80.5393	-6.61893	0.709411	-0.0760773	2.15593	-0.63693	0	0	99.9467	0.0532981	0.037045	1026	3.61062e-05	DHH_Carol_group2305
DHH_Carol	Tun_chr11	391287	402899	181	100	11612	16612	23.7058	69.9013	0.545182	cc	7813	9690	7813	77	OG0002827	core	84	OG0002828	core	77	gc_low	Tun_chr11_391287_402899	0.407407	0	2.74052	-0.848518	0.108022	0.000164755	0.411663	-0.00425645	0.494761	0.0504205	11.5325	12.1732	81.9887	-12.0874	0.710903	0.00338225	2.73042	1.16258	0	0	99.9809	0.019059	0.0487057	1026	4.74715e-05	DHH_Carol_group2136
DHH_Carol	Tun_chr13	1107724	1119327	181	100	11603	16603	0	76.7813	0.533187	cc	76	3106	76	54	OG0011034	accessory	54	OG0012832	accessory	989	gc_low	Tun_chr13_1107724_1119327	0.425926	0	2.46749	-0.727486	0.106164	0.00202311	0.422984	0.00294173	0.507604	0.0255831	4.51971	-4.51971	80.464	-3.68272	0.694318	0.0149846	2.70965	-0.823647	0	0	99.9768	0.0231941	0.0169295	1026	1.65005e-05	DHH_Carol_group3530
DHH_Carol	Tun_chr2	3863188	3874833	181	100	11645	16645	8.48303	84.7582	0.471811	cc	28332	38	38	417	OG0004742	core	417	OG0004743	core	7501	gc_low	Tun_chr2_3863188_3874833	0.42885	0	2.29616	0.324841	0.107002	-0.00173921	0.42353	0.00532004	0.500849	-0.0290379	9.68474	-1.20171	80.5393	4.21886	0.709411	0.00487511	2.15593	-0.56493	0	0	99.9467	0.0532981	0.0235634	1026	2.29663e-05	DHH_Carol_group6077
DHH_Carol	Tun_chr4	802644	814314	181	100	11670	16670	14.7031	70.006	0.545582	cc	27322	26382	26382	236	OG0005941	core	1179	OG0005942	core	236	gc_low	Tun_chr4_802644_814314	0.422027	0	2.579	-0.204003	0.107055	0.00503036	0.422951	-0.000923884	0.52036	0.0252222	8.91386	5.7892	76.2565	-6.25047	0.726572	0.0498987	3.2345	1.1865	0	0	99.8854	0.114623	0.0333341	1026	3.24894e-05	DHH_Carol_group8413
DHH_Carol	Tun_chr6	1833782	1839217	181	100	5435	10435	0	79.6358	0.457017	cc	4	2123	4	14054	OG0007594	core	20428	OG0007595	core	14054	gc_low	Tun_chr6_1833782_1839217	0.407407	0	3.29838	0.849624	0.108322	-0.0030591	0.41252	-0.00511314	0.476547	-0.0195295	3.96174	-3.96174	88.3161	-8.68027	0.72062	-0.0173228	1.63411	-0.935111	0	0	99.989	0.011045	0.0838765	1026	8.1751e-05	DHH_Carol_group10076
DHH_Carol	Tun_chr9	1369164	1378953	181	100	9789	14789	4.35459	83.0955	0.4996	cc	8364	6378	6378	1857	OG0011135	accessory	11014	OG0009218	core	1857	gc_low	Tun_chr9_1369164_1378953	0.409357	0	2.70478	0.564219	0.114097	0.000912478	0.415488	-0.00613073	0.511595	-0.0119952	11.7184	-7.36384	81.1278	1.96774	0.751092	-0.022831	2.83256	0.972443	0	0	99.9966	0.00337999	0.0590765	1026	5.75794e-05	DHH_Carol_group12462
DHH_Carol	Tun_chr9	1730699	1739043	181	100	8344	13344	10.2518	81.265	0.52479	cc	6790	22115	6790	266	OG0009313	core	10702	OG0009314	core	266	gc_low	Tun_chr9_1730699_1739043	0.416179	0	2.69677	-0.269773	0.109469	0.00359168	0.418692	-0.00251309	0.512065	0.0127252	10.3043	-0.0524963	81.0782	0.186779	0.718989	0.0396321	2.89717	0.93483	0	0	99.9924	0.00755877	0.0368597	1026	3.59257e-05	DHH_Carol_group13079
DHH_Carol	Ukr_chr1	466473	474417	181	100	7944	12944	0	98.563	0.444622	cc	1	31	1	4057	OG0000608	core	59655	OG0000201	core	4057	gc_low	Ukr_chr1_466473_474417	0.398635	0	3.29838	0.309624	0.108322	0.00668749	0.41252	-0.0138851	0.476547	-0.0319245	3.96174	-3.96174	88.3161	10.2469	0.72062	0.0134231	1.63411	-1.33311	0	0	99.989	0.011045	0.080286	1026	7.82514e-05	DHH_Carol_group198
DHH_Carol	Ukr_chr10	470899	481778	181	99.0716	10879	15879	13.4706	84.0985	0.490804	cc	13791	26	26	291	OG0002448	core	291	OG0002449	core	6782	gc_low	Ukr_chr10_470899_481778	0.41423	0	2.48193	-0.0169301	0.0899863	0.0104036	0.435277	-0.0210469	0.511769	-0.0209652	10.5147	2.9559	77.0655	7.03295	0.611151	0.103135	2.13894	-0.707939	0	0	99.7565	-0.684914	0.104694	1026	0.000102041	DHH_Carol_group1813
DHH_Carol	Ukr_chr2	1139688	1146143	181	100	6455	11455	10.4496	77.7826	0.476409	cc	15	18799	15	1304	OG0011555	accessory	26519	OG0004083	core	1304	gc_moderate	Ukr_chr2_1139688_1146143	0.446394	0	2.13696	0.979043	0.0800985	-0.00310045	0.445117	0.00127744	0.520789	-0.04438	12.8716	-2.42206	74.3284	3.45427	0.552919	0.00708117	2.92195	-1.71795	0	0	98.9354	1.06458	0.0467271	1026	4.55429e-05	DHH_Carol_group5377
DHH_Carol	Ukr_chr6	1809371	1817288	181	100	7917	12917	14.988	80.6457	0.517793	cc	249	12785	249	143	OG0012783	accessory	33964	OG0007630	core	143	gc_low	Ukr_chr6_1809371_1817288	0.425926	0	2.84483	-0.686825	0.10477	0.000493402	0.425189	0.000737498	0.498844	0.0189491	8.10308	6.88492	87.3461	-6.7004	0.67363	-0.00696313	2.001	0.397002	0	0	99.9966	0.00336243	0.0160108	1026	1.56051e-05	DHH_Carol_group10115
DHH_Carol	Ukr_chr7	326571	338127	181	98.901	11556	16556	16.4593	69.7995	0.533387	cc	28959	10095	10095	89	OG0007836	core	89	OG0011354	accessory	229	gc_low	Ukr_chr7_326571_338127	0.411306	0	2.57133	-0.617329	0.0968138	0.00552538	0.424611	-0.0133046	0.5205	0.0128866	10.9071	5.55223	78.0049	-8.2054	0.653744	0.0474051	2.94647	1.05753	0	0	99.6978	-0.796787	0.0884519	1026	8.62104e-05	DHH_Carol_group11346
DHH_Carol	Ukr_chr8	755350	766704	181	100	11354	16354	6.8179	84.7132	0.517993	cc	242	40258	242	640	OG0008476	core	7952	OG0008477	core	640	gc_low	Ukr_chr8_755350_766704	0.409357	0	3.22769	-0.420693	0.108643	0.00246761	0.411228	-0.00187072	0.483235	0.0347578	4.1278	2.69011	88.7026	-3.98938	0.724295	0.0172776	1.65193	0.734067	0	0	99.9919	0.00805052	0.0457446	1026	4.45854e-05	DHH_Carol_group12170
DHH_Carol	Ukr_chr9	1722416	1734070	181	98.6786	11654	16654	10.8563	69.9772	0.533387	cc	10982	15334	10982	128	OG0011136	accessory	1073	OG0009297	core	128	gc_low	Ukr_chr9_1722416_1734070	0.416179	0	2.23058	-0.119581	0.0946121	0.00187909	0.429858	-0.0136789	0.5299	0.00348723	15.6634	-4.80717	73.3329	-3.35572	0.655132	0.0472492	3.55303	0.487968	0	0	99.7108	-1.03224	0.0744653	1026	7.25783e-05	DHH_Carol_group13142
DHH_Carol	Yem_chr11	1347305	1354939	181	100	7634	12634	3.37977	75.4947	0.488405	cc	1175	1	1	578	OG0003081	core	578	OG0003082	core	11791	gc_low	Yem_chr11_1347305_1354939	0.422027	0	2.78271	-0.0197142	0.10519	0.00299739	0.423023	-0.00099621	0.494443	-0.00603799	6.67651	-3.29675	81.5525	-6.05776	0.679609	-0.0422464	1.67384	-1.37284	0	0	99.9918	0.00817887	0.0382879	1026	3.73177e-05	DHH_Carol_group2581
DHH_Carol	Yem_chr12	1127953	1139524	181	99.7926	11571	16571	15.5694	69.8268	0.532987	cc	103358	38014	38014	225	OG0003376	core	290	OG0003377	core	225	gc_low	Yem_chr12_1127953_1139524	0.420078	0	2.69699	-0.342987	0.106643	0.00154457	0.417717	0.00236113	0.510048	0.0229385	10.553	5.01633	78.3181	-8.49126	0.741699	0.011242	3.22736	1.35264	0	0	99.9332	-0.140581	0.0326356	1026	3.18086e-05	DHH_Carol_group3017
DHH_Carol	Yem_chr12	985309	996907	181	100	11598	16598	9.25413	69.8759	0.548381	cc	31475	27468	27468	430	OG0010823	accessory	430	OG0003331	core	968	gc_low	Yem_chr12_985309_996907	0.419103	0	2.62637	0.00762783	0.106095	-0.00375553	0.417032	0.00207114	0.515075	0.0333059	11.0549	-1.80075	76.8305	-6.95465	0.755046	0.0824536	3.3943	1.0447	0	0	99.9507	0.0492732	0.0554271	1026	5.40226e-05	DHH_Carol_group2799
DHH_Carol	Yem_chr2	3685939	3693967	181	100	8028	13028	0	78.6844	0.433027	cc	245	3419	245	7972	OG0010637	accessory	22429	OG0004757	core	7972	gc_low	Yem_chr2_3685939_3693967	0.408382	0	3.14239	0.759608	0.104077	0.00898303	0.420456	-0.012074	0.492088	-0.0590612	9.03595	-9.03595	79.1833	-0.49894	0.699496	0.0959585	2.53361	-0.142605	0	0	99.9852	0.0148071	0.0522065	1026	5.08836e-05	DHH_Carol_group6094
DHH_Carol	Yem_chr4	1619492	1628187	181	100	8695	13695	5.10405	81.7452	0.480008	cc	14676	46350	14676	1802	OG0000222	core	18190	OG0006125	core	1802	gc_low	Yem_chr4_1619492_1628187	0.420078	0	2.46751	0.788487	0.106164	0.00104847	0.422984	-0.00290608	0.507603	-0.027595	4.51975	0.584304	80.464	1.28113	0.694316	-0.0679427	2.70968	1.45732	0	0	99.9768	0.0231954	0.0534138	1026	5.20602e-05	DHH_Carol_group7811
DHH_Carol	Yem_chr4	2128481	2140078	181	99.1636	11597	16597	13.1289	69.8741	0.572571	cc	66243	11608	11608	322	OG0011349	accessory	489	OG0006251	core	322	gc_low	Yem_chr4_2128481_2140078	0.415205	0	2.51422	-0.00521792	0.105772	0.000465999	0.422408	-0.00720305	0.510463	0.0621081	7.20951	5.91937	79.1984	-9.32428	0.713737	0.0627335	2.97815	1.08685	0	0	99.8348	-0.671225	0.0550066	1026	5.36126e-05	DHH_Carol_group8739
DHH_Carol	Yem_chr4	2865271	2876842	181	100	11571	16571	26.5102	69.8268	0.546781	cc	85594	3894	3894	8	OG0006432	core	557	OG0000223	core	8	gc_low	Yem_chr4_2865271_2876842	0.448343	0	1.81917	-0.865173	0.0852297	0.000540283	0.443594	0.00474939	0.538082	0.00869864	15.8342	10.676	73.2262	-3.39936	0.572151	-0.0412863	3.1737	0.417301	0	0	99.6122	0.387779	0.037958	1026	3.69961e-05	DHH_Carol_group8135
DHH_Carol	Yem_chr7	157612	168330	181	100	10718	15718	0	89.5025	0.454618	cc	452	1	1	15896	OG0011629	accessory	28595	OG0011893	accessory	15896	gc_low	Yem_chr7_157612_168330	0.44152	0	2.64287	1.55813	0.0917455	-0.00110221	0.434561	0.00695915	0.510741	-0.0561234	11.6965	-11.6965	78.8489	10.6536	0.64683	0.0505389	2.61917	-2.31817	0	0	99.8463	0.153668	0.0386018	1026	3.76236e-05	DHH_Carol_group11280
DHH_Fatima	1A5_chr14	193149	197009	137	100	3860	8860	0	99.1874	0.401439	ac	17	3	3	3421	OG0011220	core	3421	OG0011221	core	24178	gc_low	1A5_chr14_193149_197009	0.384321	1	2.82361	0.710395	0.127832	-0.00618626	0.383651	0.000669788	0.469469	-0.0680295	12.7495	-12.7495	80.0735	19.1138	1.14128	0.0676789	0.613058	-0.0110583	0	0	99.9949	0.0050984	0.0100336	1677	5.98306e-06	DHH_Fatima_group3763
DHH_Fatima	1A5_chr2	1422127	1426659	137	100	4532	9532	0	99.9266	0.436026	cc	744	1	1	8662	OG0004163	core	11440	OG0000007	accessory	8662	gc_low	1A5_chr2_1422127_1426659	0.470377	0	3.17876	0.759242	0.116769	0.00368373	0.473034	-0.00265728	0.491446	-0.0554199	6.40374	-6.40374	79.8096	20.1169	1.19624	0.0537568	2.22165	-1.92065	0	0	99.4826	0.517371	0.0263128	1677	1.56904e-05	DHH_Fatima_group5436
DHH_Fatima	1A5_chr3	2026194	2037064	137	0	10870	15870	10.1638	76.9502	0.482607	cc	3530	1159	1159	0	OG0012244_OG0012244_OG0000071_OG0000518_OG0011284	singleton	0	OG0012244_OG0012244_OG0000071_OG0000518_OG0011284	singleton	0	gc_moderate	1A5_chr3_2026194_2037064	0.600956	0	0.00406167	-0.00406167	0.00877231	-0.00877231	0.592916	0.00804001	0.524381	-0.0417744	16.0767	-5.91289	71.2113	5.73895	-0.361226	-0.152663	3.89884	-0.834841	1	0	0.218369	-0.218369	0.0103534	1677	6.17374e-06	DHH_Fatima_group6760
DHH_Fatima	1A5_chr6	1465418	1467954	137	100	2536	7536	0	99.8673	0.466813	cc	8	4	4	15019	OG0007522	core	45721	OG0007523	core	15019	gc_low	1A5_chr6_1465418_1467954	0.433962	0	3.43953	0.737468	0.121681	-0.0125573	0.455361	-0.021399	0.474516	-0.00770315	4.0986	-4.0986	82.9471	16.9202	1.20655	-0.0883671	1.35542	-0.656416	0	0	99.9294	0.0706403	0.0359889	1677	2.14603e-05	DHH_Fatima_group10633
DHH_Fatima	1E4_chr1	1569096	1580343	137	100	11247	16247	20.2314	69.2251	0.522391	cc	81683	69222	69222	0	OG0000013	accessory	0	OG0000013	accessory	0	gc_low	1E4_chr1_1569096_1580343	0.496124	0	0.904684	-0.904684	0.0710398	0.00469069	0.504563	-0.00843906	0.529265	-0.00687435	17.1392	3.09223	71.6841	-2.45898	1.08095	-0.0369925	3.69915	1.14085	0	0	81.2558	18.7442	0.0521825	1677	3.11166e-05	DHH_Fatima_group65
DHH_Fatima	1E4_chr1	2813451	2824389	137	99.552	10938	15938	18.4339	68.6284	0.535186	cc	62959	3204	3204	462	OG0001316	core	462	OG0000166	core	1602	gc_low	1E4_chr1_2813451_2824389	0.493429	0.1	2.99803	-0.332027	0.0786574	0.00482506	0.510945	-0.0175155	0.506893	0.0282935	5.9259	12.508	80.2858	-11.6574	0.93711	0.0846295	2.10068	1.40532	0	0	91.2906	8.26145	0.0576395	1677	3.43706e-05	DHH_Fatima_group735
DHH_Fatima	1E4_chr20	95611	106808	137	62.5167	11197	16197	16.6018	69.1301	0.553179	ac	14368	4905	4905	0	OG0000013	singleton	0	OG0000013	singleton	0	gc_low	1E4_chr20_95611_106808	0.508646	0	0.813418	-0.813418	0.0752717	-0.00311905	0.500845	0.00780118	0.527959	0.0252196	15.4506	1.1512	73.3071	-4.17696	1.05143	-0.0741622	3.77398	-0.0829802	0	0	77.2305	-14.7138	0.0379365	1677	2.26217e-05	DHH_Fatima_group6263
DHH_Fatima	1E4_chr21	726	6380	137	100	5654	8880	0	91.1937	0.502014	ac	NA	16	16	38681	chr_start	NA	NA	OG0011343	accessory	38681	gc_low	1E4_chr21_726_6380	0.519713	0.1	2.99803	1.58997	0.0786574	-0.00471579	0.510945	0.00876848	0.506893	-0.00487853	5.9259	-5.9259	80.2858	10.9079	0.93711	-0.00853817	2.10068	-0.870677	0	0	91.2906	8.70943	0.0302417	1677	1.80332e-05	DHH_Fatima_group6414
DHH_Fatima	1E4_chr4	275147	279341	137	100	4194	9194	0	91.5815	0.427829	cc	88	663	88	14682	OG0010888	accessory	14682	OG0010396	accessory	23311	gc_low	1E4_chr4_275147_279341	0.43559	0	3.2995	0.867504	0.118108	0.00592319	0.453676	-0.0180859	0.472869	-0.0450399	6.78172	-6.78172	82.1038	9.47769	1.25898	0.030273	1.92752	0.0214752	0	0	96.697	3.30305	0.0422538	1677	2.51961e-05	DHH_Fatima_group7863
DHH_Fatima	3D1_chr12	1248108	1259327	137	100	11219	16219	12.1031	69.172	0.535786	cc	15260	18893	15260	654	OG0003437	core	654	OG0003438	core	1300	gc_low	3D1_chr12_1248108_1259327	0.502087	0	1.34922	1.46678	0.0694023	0.00573184	0.50972	-0.00763302	0.53093	0.00485618	17.0781	-4.97503	71.4233	-2.25132	1.02728	0.0749913	3.78894	0.395057	0	0	72.4074	27.5926	0.0398834	1677	2.37826e-05	DHH_Fatima_group3076
DHH_Fatima	3D1_chr15	231663	236849	137	100	5186	10186	0	89.8586	0.461016	ac	360	150	150	8463	OG0000013	singleton	14846	OG0000174	core	8463	gc_low	3D1_chr15_231663_236849	0.514337	0.09	2.62386	1.30414	0.0792346	-0.00111892	0.511056	0.00328112	0.504259	-0.0432426	5.75763	-5.75763	79.0195	10.8392	0.927631	0.0263918	2.13592	0.0430814	0	0	87.8433	12.1567	0.0449288	1677	2.67912e-05	DHH_Fatima_group3874
DHH_Fatima	3D1_chr2	335772	346988	137	100	11216	16216	14.5042	69.1663	0.52619	cc	39597	19192	19192	534	OG0003833	core	534	OG0010855	accessory	1077	gc_low	3D1_chr2_335772_346988	0.483005	0	1.47064	1.25736	0.0816445	0.00481939	0.491262	-0.00825673	0.518922	0.00726754	14.7196	-0.215424	74.2803	-5.11406	1.09298	0.0396746	3.73844	0.544558	0	0	88.5402	11.4598	0.0620237	1677	3.69849e-05	DHH_Fatima_group5041
DHH_Fatima	3D1_chr2	3544536	3553934	137	100	9398	14398	9.92499	82.6365	0.4992	cc	35011	13797	13797	0	OG0000013	accessory	0	OG0000013	accessory	0	gc_low	3D1_chr2_3544536_3553934	0.497317	0	1.01988	-1.01988	0.0783408	-0.000225115	0.496304	0.00101285	0.521149	-0.0219486	14.5816	-4.65658	74.6603	7.97621	1.07789	0.0569404	3.79484	0.345162	0	0	84.4394	15.5606	0.0346586	1677	2.0667e-05	DHH_Fatima_group6062
DHH_Fatima	3D7_chr1	3065759	3076954	137	97.8473	11195	16195	0	83.8716	0.457817	cc	243	1786	243	0	OG0000013	accessory	0	OG0000013	accessory	0	gc_low	3D7_chr1_3065759_3076954	0.505069	0	0.747296	-0.747296	0.0677755	0.007955	0.51114	-0.00607123	0.517228	-0.0594107	12.7444	-12.7444	75.5295	8.34202	0.996965	0.0844307	3.32433	-0.937326	0	0	56.7082	41.139	0.0326108	1677	1.94459e-05	DHH_Fatima_group748
DHH_Fatima	3D7_chr2	1079809	1083508	137	100	3699	8699	8.3113	71.2611	0.488405	cc	1	24514	1	475	OG0003989	core	56307	OG0003990	core	475	gc_low	3D7_chr2_1079809_1083508	0.451016	0	3.31459	-0.636588	0.124928	0.000295749	0.451785	-0.000768843	0.462727	0.0256777	4.42052	3.89078	84.4546	-13.1935	1.21332	0.00982486	0.355077	-0.0540772	0	0	99.996	0.00404377	0.00177896	1677	1.0608e-06	DHH_Fatima_group5244
DHH_Fatima	3D7_chr2	3302893	3307915	137	100	5022	10022	0	99.9302	0.445022	cc	1	1	1	33770	OG0004682	core	34288	OG0004683	core	33770	gc_low	3D7_chr2_3302893_3307915	0.459379	0	3.8153	0.713695	0.123738	-0.000899696	0.45828	0.00109864	0.45393	-0.00890797	1.75687	-1.75687	93.4288	6.50139	1.23193	0.000832348	0.957369	-0.656369	0	0	99.9514	0.048592	0.0138325	1677	8.24836e-06	DHH_Fatima_group5944
DHH_Fatima	3D7_chr4	1550017	1561223	137	100	11206	16206	22.4053	69.1472	0.545982	cc	23406	36059	23406	0	OG0015029	singleton	0	OG0015029	singleton	0	gc_low	3D7_chr4_1550017_1561223	0.494335	0	0.744023	-0.744023	0.0716417	0.00289617	0.505293	-0.0109575	0.530716	0.015266	16.4009	6.00435	72.5179	-3.37066	1.03383	0.104097	3.7672	0.601798	0	0	70.8435	29.1565	0.0484897	1677	2.89145e-05	DHH_Fatima_group8617
DHH_Fatima	Arg_chr10	781367	792312	137	0	10945	15945	11.8031	68.6422	0.534986	cc	17047	7459	7459	0	OG0000071	singleton	0	OG0000071	singleton	0	gc_moderate	Arg_chr10_781367_792312	0.562724	0	0.108376	-0.108376	0.0374283	0.000138806	0.562188	0.000536122	0.531444	0.0035423	14.652	-2.84894	70.1382	-1.49603	0.22898	0.0177729	3.71378	0.159219	0	0	5.82664	-5.82664	0.0279393	1677	1.66603e-05	DHH_Fatima_group1954
DHH_Fatima	Arg_chr11	1438824	1449928	137	54.0346	11104	16104	15.7663	70.2683	0.54978	cc	1220	10049	1220	0	OG0000013	accessory	0	OG0000013	accessory	0	gc_low	Arg_chr11_1438824_1449928	0.522958	0	0.291881	-0.291881	0.0614163	0.0023881	0.523733	-0.000775338	0.530501	0.0192794	12.1977	3.5686	73.8366	-3.56832	0.880052	0.0211821	3.42063	-0.333631	0	0	25.6193	28.4153	0.0300221	1677	1.79023e-05	DHH_Fatima_group2187
DHH_Fatima	Arg_chr13	702578	709045	137	100	6467	11467	1.12497	78.1983	0.483806	cc	44170	1	1	1460	OG0009670	accessory	1460	OG0012300	accessory	27928	gc_low	Arg_chr13_702578_709045	0.458184	0	3.1764	-0.0113952	0.121076	-2.62028e-05	0.461074	-0.00288965	0.487614	-0.00380751	1.24864	-0.123675	78.3906	-0.192326	1.23131	-0.0157906	0.344766	-0.0437663	0	0	99.9971	0.00293211	0.00564786	1677	3.36783e-06	DHH_Fatima_group3450
DHH_Fatima	Arg_chr15	333279	344367	137	100	11088	16088	0	84.3175	0.516993	ac	24	8136	24	1283	OG0010835	accessory	37227	OG0000102	accessory	1283	gc_low	Arg_chr15_333279_344367	0.457402	0.04	2.58963	0.519373	0.11727	-0.00218347	0.455882	0.00151996	0.498846	0.0181473	5.28175	-5.28175	83.1595	1.15804	1.32766	-0.0419467	1.31334	0.0846584	0	0	99.084	0.916018	0.0487734	1677	2.90837e-05	DHH_Fatima_group3809
DHH_Fatima	Arg_chr2	1541067	1552263	137	0	11196	16196	16.0225	69.1282	0.537785	cc	5509	9256	5509	0	OG0000013	accessory	0	OG0000013	accessory	0	gc_low	Arg_chr2_1541067_1552263	0.529517	0	0.322753	-0.322753	0.0621159	-0.00785235	0.520621	0.00889571	0.533184	0.00460133	15.7583	0.264163	71.5833	-2.45508	0.890179	-0.123946	3.70033	0.0406741	0	0	35.8796	-35.8796	0.0324652	1677	1.93591e-05	DHH_Fatima_group5465
DHH_Fatima	Arg_chr2	1633496	1644692	137	0	11196	16196	9.05779	84.2307	0.528589	cc	22823	55	55	0	OG0000013	accessory	0	OG0000013	accessory	0	gc_low	Arg_chr2_1633496_1644692	0.51938	0	0.586807	-0.586807	0.0658802	-0.00863514	0.514058	0.00532158	0.525979	0.00261034	14.4866	-5.42881	74.606	9.62469	0.962921	-0.153397	3.39157	-1.64357	0	0	44.2266	-44.2266	0.042772	1677	2.5505e-05	DHH_Fatima_group5480
DHH_Fatima	Arg_chr2	3529396	3535312	137	100	5916	10916	6.71491	77.0978	0.481607	cc	1	9801	1	336	OG0004725	core	17356	OG0004726	core	336	gc_low	Arg_chr2_3529396_3535312	0.455962	0	2.54468	-0.0166767	0.118472	0.000788791	0.459211	-0.00324861	0.484073	-0.00246572	6.71091	0.00399903	76.4656	0.632267	1.30095	-0.0241648	0.460289	-0.159289	0	0	99.9012	0.0987857	0.00672917	1677	4.01263e-06	DHH_Fatima_group6056
DHH_Fatima	Arg_chr3	42400	53345	137	0	10945	15945	16.814	68.6422	0.531787	cc	17896	17264	17264	0	OG0000071	accessory	0	OG0000071	accessory	0	gc_low	Arg_chr3_42400_53345	0.556153	0	0.227228	-0.227228	0.0441229	-0.00238173	0.553811	0.002342	0.527151	0.00463567	12.698	4.11602	71.3988	-2.75657	0.359303	-0.0387899	3.5009	0.7361	0	0	12.2165	-12.2165	0.0374229	1677	2.23154e-05	DHH_Fatima_group7007
DHH_Fatima	Arg_chr8	1313910	1319355	137	100	5445	10445	18.2001	76.0651	0.52379	cc	36038	1	1	600	OG0008694	core	600	OG0008695	core	19527	gc_low	Arg_chr8_1313910_1319355	0.4773	0	2.45451	0.324488	0.105088	0.00701735	0.484542	-0.00724221	0.51147	0.01232	11.1766	7.02351	75.296	0.769131	1.10752	0.0221046	2.30759	-2.00659	0	0	98.4446	1.55545	0.0379281	1677	2.26167e-05	DHH_Fatima_group12318
DHH_Fatima	Arg_chr8	1822961	1828814	137	100	5853	10853	0	99.9631	0.44982	cc	6820	2187	2187	12207	OG0008835	core	12207	OG0008836	core	16627	gc_low	Arg_chr8_1822961_1828814	0.456716	0	3.30998	0.777018	0.117718	-0.000842521	0.454922	0.00179403	0.469199	-0.0193785	4.43375	-4.43375	83.986	15.9771	1.26293	0.0552498	1.9234	1.4166	0	0	94.6599	5.34014	0.0387223	1677	2.30902e-05	DHH_Fatima_group12386
DHH_Fatima	Arg_chr8	522889	533837	137	98.9861	10948	15948	16.1713	68.6481	0.535386	cc	40225	19981	19981	1152	OG0008417	core	1271	OG0008418	core	1152	gc_low	Arg_chr8_522889_533837	0.479689	0	2.84739	0.214614	0.110637	0.00385287	0.480042	-0.000353174	0.509859	0.0255274	11.0289	5.14244	75.2361	-6.588	1.15055	-0.0103652	2.62387	1.67713	0	0	99.0682	-0.0820809	0.0228258	1677	1.36111e-05	DHH_Fatima_group12285
DHH_Fatima	Aus_chr1	3186035	3197214	137	37.6957	11179	16179	18.0481	69.0957	0.538585	cc	16110	30804	16110	0	OG0000013	accessory	0	OG0000013	accessory	0	gc_low	Aus_chr1_3186035_3197214	0.522958	0	0.385507	-0.385507	0.060781	0.00123447	0.523915	-0.000956927	0.535048	0.00353745	15.0684	2.97967	71.7481	-2.65232	0.882233	0.0793052	3.7883	0.418701	0	0	21.3092	16.3864	0.024445	1677	1.45767e-05	DHH_Fatima_group798
DHH_Fatima	Aus_chr1	3228017	3239217	137	0	11200	16200	24.2346	69.1358	0.530188	cc	30804	56132	30804	0	OG0000013	accessory	0	OG0000013	accessory	0	gc_moderate	Aus_chr1_3228017_3239217	0.537269	0	0.102451	-0.102451	0.0511666	-0.00107714	0.538065	-0.000796005	0.537698	-0.00750992	16.9279	7.30669	72.4166	-3.28081	0.709491	0.0439338	3.48213	1.00687	0	0	1.72658	-1.72658	0.0336708	1677	2.0078e-05	DHH_Fatima_group815
DHH_Fatima	Aus_chr1	3295348	3306600	137	0	11252	16252	26.1445	69.2346	0.547981	cc	56132	6435	6435	0	OG0000013	accessory	0	OG0000013	accessory	0	gc_low	Aus_chr1_3295348_3306600	0.522958	0	0.0692466	-0.0692466	0.0542322	0.00480182	0.53296	-0.0100019	0.53521	0.0127707	15.4043	10.7402	71.1361	-1.90154	0.800686	0.0993141	3.33763	0.471367	0	0	2.62295	-2.62295	0.0330867	1677	1.97297e-05	DHH_Fatima_group822
DHH_Fatima	Aus_chr1	3726217	3737378	137	0	11161	16161	6.59613	70.633	0.537385	cc	14127	201	201	0	OG0000013	accessory	0	OG0000013	accessory	0	gc_low	Aus_chr1_3726217_3737378	0.536076	0	0.0692466	-0.0692466	0.0542322	-0.00414272	0.53296	0.00311609	0.53521	0.00217466	15.4043	-8.80817	71.1361	-0.503087	0.800686	0.00753326	3.33763	-1.03263	0	0	2.62295	-2.62295	0.0224385	1677	1.33801e-05	DHH_Fatima_group887
DHH_Fatima	Aus_chr1	4425309	4436652	137	0	11343	16343	22.3582	69.4059	0.530988	cc	43505	29152	29152	0	OG0000071_OG0000013	accessory	0	OG0000071_OG0000013	accessory	0	gc_low	Aus_chr1_4425309_4436652	0.537865	0	0.091849	-0.091849	0.0544045	0.00105162	0.533673	0.00419188	0.533103	-0.00211486	15.7008	6.65738	71.4848	-2.0789	0.786121	-0.0492786	3.4763	0.988695	0	0	3.47909	-3.47909	0.0239767	1677	1.42974e-05	DHH_Fatima_group77
DHH_Fatima	Aus_chr1	5007513	5018674	137	0	11161	16161	8.2235	77.4828	0.505798	cc	1140	116911	1140	0	OG0000071	accessory	0	OG0000071	accessory	0	gc_low	Aus_chr1_5007513_5018674	0.536673	0	0.159242	-0.159242	0.0543719	-0.00189726	0.533588	0.00308523	0.530151	-0.0243526	14.1321	-5.9086	72.7309	4.75191	0.776531	-0.0197739	3.40553	-0.348533	0	0	6.03182	-6.03182	0.0229408	1677	1.36796e-05	DHH_Fatima_group1151
DHH_Fatima	Aus_chr11	228035	239181	137	0	11146	16146	19.9678	69.0326	0.564174	cc	38237	5238	5238	0	OG0000013	accessory	0	OG0000013	accessory	0	gc_low	Aus_chr11_228035_239181	0.53071	0	0.189653	-0.189653	0.0572759	-3.07999e-05	0.530807	-9.68911e-05	0.545625	0.0185492	14.9744	4.99343	70.3381	-1.30555	0.796922	0.0212594	3.76256	-0.0435564	0	0	4.88317	-4.88317	0.0286174	1677	1.70646e-05	DHH_Fatima_group2338
DHH_Fatima	Aus_chr12	1269468	1280629	137	0	11161	16161	23.2349	69.0613	0.554978	cc	10170	22688	10170	0	OG0000071	singleton	0	OG0000071	singleton	0	gc_low	Aus_chr12_1269468_1280629	0.536673	0	0.109662	-0.109662	0.0513242	0.00115049	0.537917	-0.00124361	0.538041	0.0169366	16.7287	6.50623	72.1842	-3.12293	0.711277	0.0220559	3.48325	0.523745	0	0	1.8481	-1.8481	0.0225934	1677	1.34725e-05	DHH_Fatima_group3091
DHH_Fatima	Aus_chr12	335177	346322	137	0	11145	16145	17.2004	69.0307	0.535386	cc	5781	32905	5781	0	OG0000071	singleton	0	OG0000071	singleton	0	gc_low	Aus_chr12_335177_346322	0.55158	0	0.0848429	-0.0848429	0.0491003	-0.00914795	0.540474	0.0111057	0.538764	-0.00337831	14.7667	2.4337	73.7971	-4.76644	0.664307	-0.150418	3.25314	0.508857	0	0	2.5201	-2.5201	0.0280742	1677	1.67408e-05	DHH_Fatima_group2881
DHH_Fatima	Aus_chr13	1146333	1157403	137	0	11070	16070	0	83.2421	0.488005	cc	10687	144	144	0	OG0000013_OG0000071	singleton	0	OG0000013_OG0000071	singleton	0	gc_low	Aus_chr13_1146333_1157403	0.564103	0	0.0820576	-0.0820576	0.042525	-0.0103247	0.551618	0.0124849	0.533037	-0.0450324	11.5281	-11.5281	72.6755	10.5666	0.448055	-0.256274	3.19799	-1.03699	0	0	0.218104	-0.218104	0.0317502	1677	1.89327e-05	DHH_Fatima_group3555
DHH_Fatima	Aus_chr14	106097	116813	137	0	10716	15716	9.25172	84.0926	0.555978	ac	12318	1	1	0	OG0000013	accessory	0	OG0000013	accessory	0	gc_moderate	Aus_chr14_106097_116813	0.550388	0.04	0.0346504	-0.0346504	0.045694	-0.000375024	0.548128	0.00226029	0.539438	0.01654	8.3296	0.922117	74.7606	9.33209	0.526632	-0.0197827	2.68797	-2.38697	0	0	0.25931	-0.25931	0.0314632	1677	1.87616e-05	DHH_Fatima_group3735
DHH_Fatima	Aus_chr19	428315	438586	137	0.837309	10271	15271	0	83.341	0.509196	ac	3300	45	45	0	OG0000071	singleton	0	OG0000071	singleton	0	gc_moderate	Aus_chr19_428315_438586	0.54681	0.01	0.440722	-0.440722	0.0549021	-0.00839043	0.532959	0.0138511	0.534471	-0.0252747	8.05609	-8.05609	76.2303	7.11069	0.748677	-0.167596	3.17079	-1.50779	0	0	5.88142	-5.04411	0.0245264	1677	1.46251e-05	DHH_Fatima_group4698
DHH_Fatima	Aus_chr2	2552658	2563819	137	0	11161	16161	20.6918	69.0613	0.534186	cc	32592	10376	10376	0	OG0000071	singleton	0	OG0000071	singleton	0	gc_moderate	Aus_chr2_2552658_2563819	0.541443	0	0.154152	-0.154152	0.0492255	0.00324918	0.542157	-0.000713831	0.532302	0.00188394	14.2324	6.4594	72.1171	-3.05576	0.636411	0.089616	3.26844	0.747556	0	0	1.9566	-1.9566	0.0303701	1677	1.81098e-05	DHH_Fatima_group5772
DHH_Fatima	Aus_chr3	1377664	1388825	137	0	11161	16161	25.7286	69.0613	0.54958	cc	79718	21778	21778	0	OG0000013	accessory	0	OG0000013	accessory	0	gc_low	Aus_chr3_1377664_1388825	0.519976	0	0.568089	-0.568089	0.0657613	-0.00076426	0.514719	0.00525703	0.528759	0.0208214	15.3962	10.3324	73.7199	-4.65857	0.960682	0.00181843	3.51253	0.825468	0	0	42.6865	-42.6865	0.0296341	1677	1.76709e-05	DHH_Fatima_group6752
DHH_Fatima	Aus_chr3	355274	366434	137	0	11160	16160	21.0644	70.4827	0.558577	cc	4570	2271	2271	0	OG0000071	accessory	0	OG0000071	accessory	0	gc_moderate	Aus_chr3_355274_366434	0.552773	0	0.0663427	-0.0663427	0.0424548	-0.00130991	0.551888	0.000885221	0.53609	0.0224869	13.1448	7.9196	72.1171	-1.6344	0.447364	-0.00291914	3.29702	0.0589807	0	0	0.176335	-0.176335	0.022326	1677	1.33131e-05	DHH_Fatima_group7097
DHH_Fatima	Aus_chr4	1300343	1311504	137	0	11161	16161	17.2205	69.0613	0.534986	cc	21692	26107	21692	0	OG0000071_OG0006036	core	0	OG0000071_OG0006036	core	0	gc_low	Aus_chr4_1300343_1311504	0.55158	0	0.0321334	-0.0321334	0.0407642	0.00336224	0.554347	-0.00276702	0.527673	0.00731312	12.3359	4.88462	71.8708	-2.8095	0.413254	0.0732321	3.47793	0.85807	0	0	0.357358	-0.357358	0.0321818	1677	1.91901e-05	DHH_Fatima_group8514
DHH_Fatima	Aus_chr4	1844058	1855219	137	71.1585	11161	16161	24.4601	69.0613	0.532987	cc	54907	14885	14885	201	OG0006166	core	303	OG0006167	core	201	gc_moderate	Aus_chr4_1844058_1855219	0.519976	0	1.34922	0.955777	0.0694023	-0.003809	0.50972	0.010256	0.53093	0.00205718	17.0781	7.382	71.4233	-2.36196	1.02728	-0.0522814	3.78894	0.384057	0	0	72.4074	-1.2489	0.0307146	1677	1.83152e-05	DHH_Fatima_group7974
DHH_Fatima	Aus_chr4	2676782	2687946	137	0	11164	16164	22.8099	69.0671	0.540584	cc	5453	32312	5453	0	OG0000013	accessory	0	OG0000013	accessory	0	gc_moderate	Aus_chr4_2676782_2687946	0.559332	0	0.0499122	-0.0499122	0.0423322	-0.00655402	0.551939	0.00739254	0.530174	0.0104097	13.7055	9.10443	71.8296	-2.76252	0.455802	-0.117774	3.39845	0.338555	0	0	0.555078	-0.555078	0.0224519	1677	1.33881e-05	DHH_Fatima_group8045
DHH_Fatima	Aus_chr4	698091	709252	137	0	11161	16161	17.9135	69.0613	0.547781	cc	62644	49929	49929	0	OG0000013_OG0000071	accessory	0	OG0000013_OG0000071	accessory	0	gc_moderate	Aus_chr4_698091_709252	0.572451	0	0.00342717	-0.00342717	0.0272608	0.000169123	0.574235	-0.00178393	0.541007	0.00677396	10.6947	7.21876	68.3884	0.672951	-0.00326709	0.0449338	4.11518	0.582823	0	0	0.0381138	-0.0381138	0.0184304	1677	1.09901e-05	DHH_Fatima_group8358
DHH_Fatima	Aus_chr4	944922	956101	137	0	11179	16179	0	69.0957	0.539784	cc	59130	29955	29955	0	OG0000071	accessory	0	OG0000071	accessory	0	gc_moderate	Aus_chr4_944922_956101	0.546213	0.04	0.0346504	-0.0346504	0.045694	0.00201019	0.548128	-0.00191471	0.539438	0.000346048	8.3296	-8.3296	74.7606	-5.66481	0.526632	0.0467013	2.68797	1.78803	0	0	0.25931	-0.25931	0.0286287	1677	1.70713e-05	DHH_Fatima_group7948
DHH_Fatima	Aus_chr5	1328985	1340147	137	0	11162	16162	5.89655	84.1604	0.499	cc	8686	61	61	0	OG0000071	accessory	0	OG0000071	accessory	0	gc_low	Aus_chr5_1328985_1340147	0.540847	0	0.0500683	-0.0500683	0.0482653	0.00540201	0.545553	-0.0047061	0.521122	-0.0221224	8.82948	-2.93293	74.2608	9.89955	0.548582	0.0668027	2.98354	-1.19154	0	0	0.556813	-0.556813	0.0377552	1677	2.25135e-05	DHH_Fatima_group9341
DHH_Fatima	Aus_chr5	1709884	1721045	137	0	11161	16161	23.4391	72.2913	0.533587	cc	3362	6	6	0	OG0000013	accessory	0	OG0000013	accessory	0	gc_moderate	Aus_chr5_1709884_1721045	0.539058	0	0.431176	-0.431176	0.0509637	0.000914683	0.539158	-9.98556e-05	0.527873	0.00571403	14.3783	9.06087	72.4236	-0.132314	0.690953	0.0947617	2.77487	-1.92987	0	0	2.38153	-2.38153	0.027091	1677	1.61544e-05	DHH_Fatima_group9417
DHH_Fatima	Aus_chr5	1889477	1900638	137	0	11161	16161	7.53666	69.7482	0.544782	cc	50321	2390	2390	0	OG0000013	accessory	0	OG0000013	accessory	0	gc_moderate	Aus_chr5_1889477_1900638	0.537269	0	0.201573	-0.201573	0.0567696	-0.00310234	0.53188	0.00538934	0.542858	0.00192446	13.05	-5.51334	70.5535	-0.805368	0.794745	-0.0244744	3.62317	-0.244168	0	0	5.19008	-5.19008	0.0174086	1677	1.03808e-05	DHH_Fatima_group9463
DHH_Fatima	Aus_chr5	716442	727603	137	0	11161	16161	10.1231	69.0613	0.543383	cc	12070	7367	7367	0	OG0000013	accessory	0	OG0000013	accessory	0	gc_moderate	Aus_chr5_716442_727603	0.537865	0	0.1123	-0.1123	0.0523999	7.4794e-05	0.536403	0.00146207	0.538294	0.00508924	13.1886	-3.0655	71.2183	-2.15699	0.735466	0.0562011	3.50241	0.364588	0	0	1.89255	-1.89255	0.0208013	1677	1.24039e-05	DHH_Fatima_group9127
DHH_Fatima	Aus_chr5	983979	994557	137	99.2626	10578	15578	11.6831	67.9035	0.520792	cc	30526	3165	3165	286	OG0006650	core	1671	OG0006651	core	286	gc_low	Aus_chr5_983979_994557	0.476105	0	3.12536	-0.66736	0.11622	0.00125157	0.473785	0.00232044	0.493999	0.0267934	7.02996	4.65319	79.0005	-11.0971	1.19411	0.0558898	2.28705	1.21395	0	0	99.4443	-0.181633	0.025703	1677	1.53268e-05	DHH_Fatima_group9200
DHH_Fatima	Aus_chr6	2340171	2351332	137	0	11161	16161	22.0964	69.0613	0.552379	cc	33283	49703	33283	475	OG0007687	core	475	OG0007688	core	582	gc_low	Aus_chr6_2340171_2351332	0.522958	0	0.738646	1.93935	0.057272	0.00176196	0.528886	-0.00592803	0.537353	0.0150264	12.3035	9.79287	73.4381	-4.37675	0.8171	0.119609	3.54997	0.972027	0	0	9.57039	-9.57039	0.0254812	1677	1.51945e-05	DHH_Fatima_group10785
DHH_Fatima	Aus_chr9	1216494	1226006	137	0	9512	14512	0	82.7729	0.546581	cc	6728	25000	6728	0	OG0000071	singleton	0	OG0000071	singleton	0	gc_moderate	Aus_chr9_1216494_1226006	0.527728	0	0.339594	-0.339594	0.055249	0.00438129	0.532497	-0.00476869	0.538446	0.00813547	7.03222	-7.03222	76.4756	6.29729	0.741097	0.0179388	3.26528	0.562717	0	0	4.53187	-4.53187	0.0352654	1677	2.10289e-05	DHH_Fatima_group12670
DHH_Fatima	Aus_chr9	760385	771546	137	0	11161	16161	19.9493	69.0613	0.55038	cc	8935	14558	8935	0	OG0000071	singleton	0	OG0000071	singleton	0	gc_low	Aus_chr9_760385_771546	0.536673	0.04	0.102876	-0.102876	0.0512748	-0.0011854	0.537194	-0.000521369	0.540032	0.010348	15.2091	4.74015	72.5091	-3.44782	0.727775	0.0916694	3.36216	0.588838	0	0	3.05574	-3.05574	0.0283242	1677	1.68898e-05	DHH_Fatima_group12482
DHH_Fatima	Can_chr1	3570644	3581836	137	0	11192	16192	8.43626	69.1206	0.539384	cc	11871	34985	11871	0	OG0011284_OG0000013_OG0000071_OG0012244	singleton	0	OG0011284_OG0000013_OG0000071_OG0012244	singleton	0	gc_moderate	Can_chr1_3570644_3581836	0.586166	0	0.00342717	-0.00342717	0.0272608	-0.00758282	0.574235	0.0119311	0.541007	-0.00162304	10.6947	-2.25847	68.3884	0.732184	-0.00326709	-0.268161	4.11518	-0.0401767	0	1	0.0381138	-0.0381138	0.0175148	1677	1.04441e-05	DHH_Fatima_group873
DHH_Fatima	Can_chr1	3727168	3738071	137	0	10903	15903	21.9833	68.5594	0.546182	cc	14107	14910	14107	0	OG0000071_OG0000013	accessory	0	OG0000071_OG0000013	accessory	0	gc_moderate	Can_chr1_3727168_3738071	0.5681	0	0.0504951	-0.0504951	0.0313158	0.0020772	0.569512	-0.00141207	0.533704	0.0124781	17.7191	4.26418	69.6827	-1.12331	0.103105	0.0679474	3.8334	0.315603	0	0	2.71478	-2.71478	0.0236352	1677	1.40937e-05	DHH_Fatima_group898
DHH_Fatima	Can_chr1	3752980	3763883	137	0	10903	15903	21.9393	68.5594	0.528988	cc	14910	3971	3971	0	OG0000071_OG0000518_OG0011284	singleton	0	OG0000071_OG0000518_OG0011284	singleton	0	gc_moderate	Can_chr1_3752980_3763883	0.571087	0	0.0281668	-0.0281668	0.026039	0.00556508	0.575411	-0.00432367	0.530437	-0.00144922	18.2766	3.6627	69.7929	-1.23353	-0.0154753	0.0804104	3.79633	-0.197327	0	0	1.51434	-1.51434	0.0223619	1677	1.33345e-05	DHH_Fatima_group900
DHH_Fatima	Can_chr1	524534	535550	137	0	11016	16016	18.4878	68.7812	0.535986	cc	15897	59129	15897	0	OG0000071	accessory	0	OG0000071	accessory	0	gc_moderate	Can_chr1_524534_535550	0.553369	0	0.0663427	-0.0663427	0.0424548	0.0010753	0.551888	0.00148122	0.53609	-0.000104097	13.1448	5.34301	72.1171	-3.33585	0.447364	-0.00291914	3.29702	0.903981	0	0	0.176335	-0.176335	0.0302145	1677	1.8017e-05	DHH_Fatima_group229
DHH_Fatima	Can_chr1	5769016	5772839	137	100	3823	8823	22.634	71.665	0.482207	cc	21988	14153	14153	504	OG0002234	core	504	OG0002235	core	23721	gc_low	Can_chr1_5769016_5772839	0.450418	0	2.73448	-0.0314829	0.106181	0.00473101	0.460376	-0.00995828	0.507707	-0.0255005	17.2528	5.3812	76.7045	-5.03958	1.13822	-0.0917094	3.79622	0.354785	0	0	98.3414	1.65861	0.0268542	1677	1.60133e-05	DHH_Fatima_group1377
DHH_Fatima	Can_chr10	149874	158532	137	1.4553	8658	13658	3.69747	82.2595	0.4996	cc	30	1232	30	0	OG0000013	singleton	0	OG0000013	singleton	0	gc_low	Can_chr10_149874_158532	0.537634	0	0.538202	-0.538202	0.0556633	-0.00139974	0.539737	-0.00210287	0.517969	-0.0183688	7.36732	-3.66985	74.8958	7.3637	0.57961	0.0870566	2.75511	-1.26411	0	0	28.9355	-27.4802	0.034331	1677	2.04717e-05	DHH_Fatima_group1744
DHH_Fatima	Can_chr12	886312	897471	137	98.3153	11159	16159	0	70.0662	0.472011	cc	7752	184	184	0	OG0014221	singleton	0	OG0014221	singleton	0	gc_low	Can_chr12_886312_897471	0.504779	0.01	1.76114	-1.76114	0.0882645	-0.00418582	0.500799	0.0039797	0.503239	-0.0312285	6.985	-6.985	75.5141	-5.44789	1.0008	0.0673787	2.34742	-0.0804155	0	0	92.8052	5.51007	0.0444476	1677	2.65042e-05	DHH_Fatima_group2764
DHH_Fatima	Can_chr4	187032	197935	137	0	10903	15903	18.6191	68.5594	0.544782	cc	23110	40880	23110	0	OG0012244_OG0000071_OG0000518_OG0011284	accessory	0	OG0012244_OG0000071_OG0000518_OG0011284	accessory	0	gc_moderate	Can_chr4_187032_197935	0.59319	0	0.00406167	-0.00406167	0.00877231	0.000172238	0.592916	0.000274014	0.524381	0.0204006	16.0767	2.54241	71.2113	-2.65188	-0.361226	-0.00863743	3.89884	0.465159	1	0	0.218369	-0.218369	0.00544189	1677	3.24501e-06	DHH_Fatima_group8290
DHH_Fatima	Can_chr4	61169	71957	137	100	10788	15788	10.7677	76.3618	0.521192	cc	18	30323	18	34	OG0005757	core	1441	OG0012053	accessory	34	gc_low	Can_chr4_61169_71957	0.453832	0.04	2.58963	-1.04563	0.11727	0.000798049	0.455882	-0.00205004	0.498846	0.0223463	5.28175	5.48592	83.1595	-6.79767	1.32766	0.0326994	1.31334	-0.0343416	0	0	99.084	0.916018	0.024075	1677	1.4356e-05	DHH_Fatima_group8199
DHH_Fatima	Can_chr5	632813	644078	137	97.6476	11265	16265	21.205	69.2591	0.532787	cc	15956	16307	15956	0	OG0000013	accessory	0	OG0000013	accessory	0	gc_low	Can_chr5_632813_644078	0.509558	0	0.322753	-0.322753	0.0621159	0.00824783	0.520621	-0.0110633	0.533184	-0.000396665	15.7583	5.44673	71.5833	-2.32412	0.890179	0.0981928	3.70033	0.502674	0	0	35.8796	61.768	0.0440553	1677	2.62703e-05	DHH_Fatima_group9118
DHH_Fatima	Can_chr5	694426	700438	137	100	6012	11012	7.78242	77.3247	0.507397	cc	184	841	184	1644	OG0006608	core	1644	OG0006609	core	6838	gc_low	Can_chr5_694426_700438	0.458358	0	3.01205	0.203949	0.118734	-6.99619e-05	0.457751	0.000606652	0.480413	0.0269836	5.88908	1.89334	75.6031	1.72162	1.26507	0.0206436	2.13345	0.133548	0	0	97.1448	2.8552	0.0286494	1677	1.70837e-05	DHH_Fatima_group9135
DHH_Fatima	Can_chr7	76600	84210	137	100	7610	12610	0	79.4925	0.491204	cc	1687	162	162	5337	OG0011893	accessory	14287	OG0011630	accessory	5337	gc_low	Can_chr7_76600_84210	0.457485	0	3.97228	-0.245278	0.126459	-0.00242786	0.453806	0.00367896	0.498393	-0.00718913	0.300558	-0.300558	81.6039	-2.11146	1.17854	0.0381303	2.67776	-0.465765	0	0	99.9933	0.0067282	0.010887	1677	6.49192e-06	DHH_Fatima_group10860
DHH_Fatima	Can_chr8	1388294	1399492	137	0	11198	16198	18.8048	69.132	0.545782	cc	27829	34731	27829	0	OG0000013	accessory	0	OG0000013	accessory	0	gc_low	Can_chr8_1388294_1399492	0.531902	0	0.189653	-0.189653	0.0572759	-3.07999e-05	0.530807	0.00109511	0.545625	0.000157167	14.9744	3.83042	70.3381	-1.20614	0.796922	-0.0808731	3.76256	0.682444	0	0	4.88317	-4.88317	0.0357679	1677	2.13285e-05	DHH_Fatima_group12103
DHH_Fatima	Can_chr8	2439010	2447520	137	100	8510	13510	0	99.2598	0.409036	cc	101	6288	101	8425	OG0008890	core	8425	OG0008898	core	25607	gc_low	Can_chr8_2439010_2447520	0.453565	0	3.4806	0.445399	0.11695	0.00469595	0.452322	0.00124348	0.455403	-0.046367	3.28048	-3.28048	85.3798	13.88	1.24235	-0.0135331	1.91825	0.0907499	0	0	81.0453	18.9547	0.0166294	1677	9.91614e-06	DHH_Fatima_group11970
DHH_Fatima	Can_chr8	999015	1009871	137	100	10856	15856	11.4279	68.4662	0.530788	cc	67192	34168	34168	0	OG0000013	accessory	0	OG0000013	accessory	0	gc_low	Can_chr8_999015_1009871	0.48865	0	0.0754274	-0.0754274	0.0954129	-0.00119701	0.487557	0.001093	0.507375	0.0234128	7.41546	4.01239	77.3883	-8.92214	0.986327	0.00377239	3.00079	1.53321	0	0	99.8904	0.109614	0.00289716	1677	1.72758e-06	DHH_Fatima_group12070
DHH_Fatima	Chi_chr13	604013	610477	137	100	6464	11464	1.12526	78.1926	0.488804	cc	130584	1	1	1460	OG0009670	accessory	1460	OG0012300	accessory	21759	gc_low	Chi_chr13_604013_610477	0.461768	0	3.1764	-0.0113952	0.121076	-2.62028e-05	0.461074	0.000694352	0.487614	0.00119049	1.24864	-0.123381	78.3906	-0.198032	1.23131	0.00347479	0.344766	-0.0437663	0	0	99.9971	0.00293211	0.000804707	1677	4.79849e-07	DHH_Fatima_group3450
DHH_Fatima	Chi_chr2	3729000	3734921	137	100	5921	10921	6.71184	77.1083	0.484606	cc	1	19596	1	336	OG0004725	core	18283	OG0004726	core	336	gc_low	Chi_chr2_3729000_3734921	0.460156	0	2.54468	-0.0166767	0.118472	-0.000403814	0.459211	0.000945388	0.484073	0.000533283	6.71091	0.000924721	76.4656	0.642752	1.30095	0.0109761	0.460289	-0.159289	0	0	99.9012	0.0987857	0.00222171	1677	1.32481e-06	DHH_Fatima_group6056
DHH_Fatima	Chi_chr5	702148	713440	137	73.9639	11292	16292	20.2431	69.3101	0.548381	cc	17551	79331	17551	595	OG0006612	core	917	OG0006613	core	595	gc_low	Chi_chr5_702148_713440	0.502087	0	0.747296	2.0277	0.0677755	0.000203059	0.51114	-0.00905323	0.517228	0.0311533	12.7444	7.4987	75.5295	-6.21945	0.996965	0.0863687	3.32433	0.919674	0	0	56.7082	17.2557	0.046142	1677	2.75146e-05	DHH_Fatima_group9141
DHH_Fatima	Chi_chr7	667286	672990	137	100	5704	10704	9.77205	86.6218	0.485006	cc	31	804	31	1455	OG0007922	core	1455	OG0007923	core	78759	gc_low	Chi_chr7_667286_672990	0.454763	0	3.39607	-0.233073	0.118167	0.002286	0.453607	0.00115578	0.467622	0.0173842	4.4231	5.34894	86.9231	-0.301261	1.24072	-0.00796358	1.43599	0.0690065	0	0	97.1855	2.81446	0.0254741	1677	1.51903e-05	DHH_Fatima_group10958
DHH_Fatima	Cze_chr14	236286	247466	137	0	11180	16180	0	69.0977	0.505598	ac	12995	12760	12760	0	OG0000071	singleton	0	OG0000071	singleton	0	gc_low	Cze_chr14_236286_247466	0.540847	0	0.442032	-0.442032	0.0509565	0.000325536	0.539163	0.00168355	0.52765	-0.0220525	14.3004	-14.3004	72.4322	-3.33453	0.690266	-0.032371	2.77469	1.33131	0	0	2.38171	-2.38171	0.0365268	1677	2.1781e-05	DHH_Fatima_group3691
DHH_Fatima	Cze_chr3	2796568	2801601	137	100	5033	10033	16.9341	75.0723	0.498201	cc	15903	2	2	802	OG0005499	core	802	OG0005500	core	18015	gc_low	Cze_chr3_2796568_2801601	0.483871	0	2.94233	-0.0373274	0.112276	-0.00613451	0.478148	0.00572338	0.504045	-0.00584426	9.98193	6.95219	76.4771	-1.40486	1.16584	0.00247382	2.41047	-1.93347	0	0	99.2371	0.762928	0.045711	1677	2.72576e-05	DHH_Fatima_group7619
DHH_Fatima	Cze_chr3	2983107	2994288	137	100	11181	16181	23.8799	69.0996	0.544582	cc	19577	19546	19546	0	OG0000013	accessory	0	OG0000013	accessory	0	gc_low	Cze_chr3_2983107_2994288	0.474627	0	1.74479	-1.74479	0.0880182	0.00142729	0.479893	-0.00526634	0.517104	0.0274785	17.7118	6.16806	73.4823	-4.38275	1.08292	0.105197	3.65076	0.640239	0	0	92.5226	7.47742	0.0476109	1677	2.83905e-05	DHH_Fatima_group7678
DHH_Fatima	Cze_chr5	2275128	2277958	137	100	2830	7830	0	97.9183	0.466613	cc	1	28	1	13801	OG0007053	core	13801	OG0007054	core	22370	gc_low	Cze_chr5_2275128_2277958	0.462417	0	3.32968	0.810322	0.119218	0.00600531	0.469382	-0.00696525	0.488898	-0.0222855	4.04297	-4.04297	80.0836	17.8347	1.19643	0.0535682	2.27306	-1.97206	0	0	99.6148	0.38524	0.0331461	1677	1.97651e-05	DHH_Fatima_group9718
DHH_Fatima	Cze_chr7	123658	132779	137	100	9121	14121	0	83.0749	0.521591	cc	6343	1726	1726	13136	OG0011629	accessory	13136	OG0011893	accessory	18909	gc_low	Cze_chr7_123658_132779	0.453621	0	3.97228	0.145722	0.126459	0.000553651	0.453806	-0.000185035	0.498393	0.0231979	0.300558	-0.300558	81.6039	1.47093	1.17854	-0.0277427	2.67776	0.559235	0	0	99.9933	0.0067282	0.00652514	1677	3.89096e-06	DHH_Fatima_group11281
DHH_Fatima	Ind_chr14	394072	405337	137	0	11265	16265	0	69.2591	0.514994	ac	5381	8070	5381	4	OG0012267	accessory	13798	OG0012639	accessory	4	gc_low	Ind_chr14_394072_405337	0.526535	0	0.389628	0.309372	0.0580008	0.0010332	0.528852	-0.00231671	0.537568	-0.0225737	12.4928	-12.4928	71.4827	-2.22354	0.827406	0.0925944	3.63425	0.0967544	0	0	10.0321	-10.0321	0.0413719	1677	2.46702e-05	DHH_Fatima_group3691
DHH_Fatima	Ind_chr14	43666	54982	137	0	11316	16316	11.9515	74.0745	0.546182	ac	688	2212	688	0	OG0000013	accessory	0	OG0000013	accessory	0	gc_moderate	Ind_chr14_43666_54982	0.534884	0.04	0.102876	-0.102876	0.0512748	0.00179611	0.537194	-0.00231037	0.540032	0.00615004	15.2091	-3.25765	72.5091	1.56538	0.727775	-0.00409079	3.36216	-0.524162	0	0	3.05574	-3.05574	0.0371827	1677	2.21722e-05	DHH_Fatima_group3732
DHH_Fatima	Ind_chr2	1028646	1031433	137	100	2787	7787	0	99.8074	0.431228	cc	1	16	1	6986	OG0003989	core	64844	OG0003990	core	6986	gc_low	Ind_chr2_1028646_1031433	0.451016	0	3.87298	-0.0289844	0.124694	-6.7121e-05	0.452218	-0.00120221	0.438837	-0.00760905	0.987212	-0.987212	96.3787	3.42866	1.20446	-0.0159378	0.313077	-0.0120768	0	0	99.9991	0.000903073	0.0017726	1677	1.05701e-06	DHH_Fatima_group5244
DHH_Fatima	Ind_chr3	1940732	1945851	137	100	5119	10119	0	71.8253	0.478409	cc	56393	114	114	562	OG0012147	accessory	562	OG0000006	accessory	20052	gc_low	Ind_chr3_1940732_1945851	0.410394	0	2.96324	-0.212235	0.131623	0.00135294	0.412088	-0.00169372	0.464532	0.0138775	1.86885e-05	-1.86885e-05	76.3019	-4.47663	1.32993	0.0212192	2.27422	-0.213224	0	0	100	2.88317e-06	0.00369391	1677	2.20269e-06	DHH_Fatima_group7455
DHH_Fatima	Ind_chr7	1973177	1981123	137	0	7946	12946	0	61.378	0.545382	cc	3839	14602	3839	0	OG0000071	singleton	0	OG0000071	singleton	0	gc_moderate	Ind_chr7_1973177_1981123	0.567084	0	0.00800943	-0.00800943	0.032349	0.00104396	0.567218	-0.000133842	0.537707	0.00767547	7.54005	-7.54005	67.448	-6.06997	0.151296	0.017718	3.76301	-0.179015	0	0	0.0890735	-0.0890735	0.0176777	1677	1.05413e-05	DHH_Fatima_group10901
DHH_Fatima	IPO323_chr14	213643	219554	137	100	5911	10911	14.8474	77.069	0.480208	ac	27009	3	3	511	OG0011220	core	511	OG0011221	core	32087	gc_low	Ipo_chr14_213643_219554	0.38316	1	2.82361	-0.114605	0.127832	0.000969379	0.383651	-0.000491212	0.469469	0.0107395	12.7495	2.09793	80.0735	-3.0045	1.14128	-0.0120246	0.613058	-0.0110583	0	0	99.9949	0.0050984	0.00157737	1677	9.4059e-07	DHH_Fatima_group3763
DHH_Fatima	IPO323_chr3	1850840	1858432	137	100	7592	12592	8.05273	78.6928	0.497401	cc	832	11844	832	1487	OG0005270	core	6868	OG0005271	core	1487	gc_low	Ipo_chr3_1850840_1858432	0.488372	0	1.82449	1.34851	0.0849175	0.00214268	0.486405	0.00196654	0.515092	-0.0176908	14.9208	-6.86807	74.6087	4.08415	1.1052	0.0991059	3.58569	-0.664688	0	0	91.7563	8.24371	0.0307212	1677	1.83191e-05	DHH_Fatima_group7439
DHH_Fatima	IPO323_chr5	2307301	2318427	137	0	11126	16126	4.88032	68.9942	0.531188	cc	13902	26649	13902	0	OG0000013	accessory	0	OG0000013	accessory	0	gc_low	Ipo_chr5_2307301_2318427	0.550984	0	0.040154	-0.040154	0.0449221	0.000993218	0.548522	0.00246181	0.534337	-0.00314866	10.3593	-5.47901	74.4458	-5.45159	0.509996	-0.0505367	2.63661	1.50639	0	0	0.300497	-0.300497	0.0325023	1677	1.93812e-05	DHH_Fatima_group9726
DHH_Fatima	Ira26_chr16	236769	247681	137	100	10912	15912	0	68.5772	0.535386	ac	15783	4738	4738	1353	OG0011539	accessory	28907	OG0010312	accessory	1353	gc_low	Ira26_chr16_236769_247681	0.471924	0	3.32965	-0.197646	0.119218	0.00242774	0.469383	0.00254136	0.4889	0.0464857	4.04321	-4.04321	80.0832	-11.506	1.19643	-0.0371388	2.27309	1.40291	0	0	99.6147	0.385263	0.026341	1677	1.57072e-05	DHH_Fatima_group4262
DHH_Fatima	Ira26_chr2	2883188	2894437	137	100	11249	16249	22.4568	69.2289	0.557177	cc	138516	70734	70734	225	OG0004594	core	429	OG0004595	core	225	gc_low	Ira26_chr2_2883188_2894437	0.465713	0	2.73448	-0.380483	0.106181	0.000556886	0.460376	0.00533672	0.507707	0.0494695	17.2528	5.20394	76.7045	-7.47567	1.13822	0.096013	3.79622	1.05378	0	0	98.3414	1.65861	0.0225884	1677	1.34695e-05	DHH_Fatima_group5889
DHH_Fatima	Ira26_chr6	1628388	1634794	137	100	6406	11406	12.511	78.0817	0.477809	cc	6830	53088	6830	1074	OG0007565	core	24913	OG0007566	core	1074	gc_low	Ira26_chr6_1628388_1634794	0.460573	0	3.28668	-0.255678	0.123908	0.00191187	0.457342	0.00323127	0.474599	0.00321037	7.94355	4.56741	77.9239	0.1578	1.20597	-0.0226375	2.25049	1.58351	0	0	99.9387	0.0613468	0.0119979	1677	7.15438e-06	DHH_Fatima_group10038
DHH_Fatima	Ira48_chr1	5000070	5009624	137	100	9554	14554	0.680225	81.3934	0.466613	cc	15	44876	15	2402	OG0001984	core	2402	OG0001985	core	3045	gc_low	Ira48_chr1_5000070_5009624	0.483871	0	2.03587	1.34513	0.099672	0.00587357	0.488946	-0.00507454	0.506265	-0.0396518	9.03794	-8.35772	75.816	5.57741	1.06423	0.0126887	2.36942	-1.16542	0	0	97.4062	2.59381	0.0496882	1677	2.96292e-05	DHH_Fatima_group1179
DHH_Fatima	Ira48_chr3	2022696	2030620	137	100	7924	12924	0	75.6422	0.455818	cc	49458	649	649	562	OG0012147	accessory	562	OG0005313	core	7242	gc_low	Ira48_chr3_2022696_2030620	0.413606	0	3.08038	-0.329376	0.132555	-0.000771773	0.413929	-0.000323428	0.457943	-0.00212528	0.0367746	-0.0367746	78.8507	-3.20852	1.35149	-0.00265726	2.24043	0.572574	0	0	99.9943	0.0056734	0.00165343	1677	9.85946e-07	DHH_Fatima_group7455
DHH_Fatima	Ira48_chr6	1599143	1604441	137	100	5298	10298	13.8571	58.6522	0.480608	cc	495	98719	495	1074	OG0007565	core	33746	OG0007566	core	1074	gc_low	Ira48_chr6_1599143_1604441	0.457587	0	3.28668	-0.255678	0.123908	0.000719268	0.457342	0.000245273	0.474599	0.00600937	7.94355	5.91351	77.9239	-19.2717	1.20597	0.0125165	2.25049	0.444512	0	0	99.9387	0.0613468	0.0163816	1677	9.76842e-06	DHH_Fatima_group10038
DHH_Fatima	Ira48_chr7	134163	145285	137	100	11122	16122	0	79.7296	0.471212	cc	1687	1329	1329	34937	OG0011631	accessory	34937	OG0009980	accessory	46386	gc_low	Ira48_chr7_134163_145285	0.448626	0	4.39768	0.145316	0.127872	-0.000263517	0.450542	-0.00191649	0.475382	-0.00416971	0.0704438	-0.0704438	80.1146	-0.384991	1.15484	-0.00523186	3.04358	0.0804195	0	0	99.9984	0.00157693	0.00572953	1677	3.41654e-06	DHH_Fatima_group10860
DHH_Fatima	Isr_chr7	1783420	1794689	137	100	11269	16269	11.1009	85.9672	0.507997	cc	291	6082	291	695	OG0008184	core	695	OG0008185	core	6783	gc_low	Isr_chr7_1783420_1794689	0.45975	0	3.20104	-0.358044	0.108787	-0.000856336	0.457493	0.00225706	0.488661	0.0193358	10.3184	0.782513	85.3402	0.626974	1.16926	-0.00959615	3.03796	-0.572956	0	0	99.0641	0.935881	0.0165167	1677	9.84895e-06	DHH_Fatima_group11604
DHH_Fatima	Isr_chr7	97372	108496	137	100	11124	16124	0	79.9243	0.473211	cc	1687	1329	1329	27892	chr_start	NA	NA	OG0009980	accessory	27892	gc_low	Isr_chr7_97372_108496	0.450628	0	4.39768	0.0473157	0.127872	0.000332786	0.450542	8.55065e-05	0.475382	-0.00217071	0.0704438	-0.0704438	80.1146	-0.190216	1.15484	-0.00404386	3.04358	0.0804195	0	0	99.9984	0.00157693	0.00194979	1677	1.16267e-06	DHH_Fatima_group10860
DHH_Fatima	Ken_chr2	3184869	3186778	137	100	1909	6909	0	99.7105	0.441623	cc	5	17	5	4938	OG0009744	accessory	64425	OG0004683	core	4938	gc_low	Ken_chr2_3184869_3186778	0.459928	0	3.8153	-0.121305	0.123738	0.000889213	0.45828	0.00164764	0.45393	-0.012307	1.75687	-1.75687	93.4288	6.28176	1.23193	0.0202477	0.957369	-0.179369	0	0	99.9514	0.048592	0.00979277	1677	5.83946e-06	DHH_Fatima_group5944
DHH_Fatima	Ken_chr3	235736	246965	137	95.5472	11229	16229	20.5866	69.191	0.541383	cc	51538	3094	3094	451	OG0004844	core	451	OG0004845	core	697	gc_low	Ken_chr3_235736_246965	0.506261	0	0.980782	1.67422	0.07144	-0.00286519	0.503377	0.00288433	0.530843	0.0105397	17.7538	2.83282	71.1996	-2.00868	1.10995	0.0925857	3.76791	-0.276909	0	0	84.4243	11.1229	0.0403945	1677	2.40874e-05	DHH_Fatima_group7057
DHH_Fatima	Ken_chr3	3606450	3617646	137	99.5534	11196	16196	4.65547	82.5204	0.501799	cc	22349	1	1	0	OG0000013	accessory	0	OG0000013	accessory	0	gc_low	Ken_chr3_3606450_3617646	0.501493	0	0.908795	-0.908795	0.0703882	0.000571864	0.506105	-0.00461213	0.528504	-0.0267048	16.4315	-11.776	72.2434	10.2769	1.06059	0.0208059	3.56334	-3.26234	0	0	77.4078	22.1457	0.058577	1677	3.49296e-05	DHH_Fatima_group6979
DHH_Fatima	Ken_chr4	2050152	2061341	137	100	11189	16189	20.1248	69.1148	0.533786	cc	40299	41326	40299	0	OG0000013	accessory	0	OG0000013	accessory	0	gc_low	Ken_chr4_2050152_2061341	0.490757	0	0.980782	-0.980782	0.07144	0.00607935	0.503377	-0.0126197	0.530843	0.00294265	17.7538	2.37099	71.1996	-2.0848	1.10995	0.151418	3.76791	0.837091	0	0	84.4243	15.5757	0.0388957	1677	2.31936e-05	DHH_Fatima_group8714
DHH_Fatima	Ken_chr4	3056181	3065141	137	100	8960	13960	0	83.2593	0.479808	cc	1	2338	1	439	OG0010413	accessory	22409	OG0011096	accessory	439	gc_low	Ken_chr4_3056181_3065141	0.448833	0	3.55456	-0.91156	0.126919	0.00486413	0.452871	-0.00403772	0.482229	-0.00242129	1.51797	-1.51797	82.6526	0.606703	1.21202	0.0772322	1.73945	-1.43845	0	0	99.966	0.0339807	0.0214289	1677	1.27781e-05	DHH_Fatima_group8821
DHH_Fatima	Ore_chr1	1420082	1431347	137	0	11265	16265	11.4417	83.3323	0.545582	cc	44071	212	212	0	OG0000071	accessory	0	OG0000071	accessory	0	gc_moderate	Ore_chr1_1420082_1431347	0.540847	0	0.0848429	-0.0848429	0.0491003	0.000989195	0.540474	0.000372679	0.538764	0.00681769	14.7667	-3.32493	73.7971	9.53521	0.664307	-0.0539171	3.25314	-0.925143	0	0	2.5201	-2.5201	0.0312363	1677	1.86263e-05	DHH_Fatima_group427
DHH_Fatima	Ore_chr1	2880220	2886205	137	4.67836	5985	10985	15.3755	76.9868	0.512795	cc	29	3252	29	409	OG0000013	accessory	6794	OG0001286	core	409	gc_low	Ore_chr1_2880220_2886205	0.538462	0	0.442032	2.17097	0.0509565	-0.00146337	0.539163	-0.000701452	0.52765	-0.0148555	14.3004	1.07507	72.4322	4.55461	0.690266	-0.0798762	2.77469	-1.29769	0	0	2.38171	2.29666	0.0347913	1677	2.07461e-05	DHH_Fatima_group54
DHH_Fatima	Ore_chr1	5785810	5796984	137	0	11174	16174	2.91826	69.0862	0.546381	cc	43250	4300	4300	0	OG0000013	accessory	0	OG0000013	accessory	0	gc_low	Ore_chr1_5785810_5796984	0.51938	0	0.1123	-0.1123	0.0523999	0.00782673	0.536403	-0.0170229	0.538294	0.00808724	13.1886	-10.2704	71.2183	-2.13213	0.735466	0.0816077	3.50241	0.131588	0	0	1.89255	-1.89255	0.0559722	1677	3.33764e-05	DHH_Fatima_group1370
DHH_Fatima	Ore_chr1	5811875	5823140	137	0	11265	16265	18.838	69.2591	0.515994	cc	10221	35365	10221	0	OG0000013	accessory	0	OG0000013	accessory	0	gc_low	Ore_chr1_5811875_5823140	0.515802	0	0.385536	-0.385536	0.0607809	0.00660138	0.523915	-0.00811314	0.535047	-0.0190528	15.0682	3.76975	71.7483	-2.48912	0.882228	0.0567959	3.78827	0.221734	0	0	21.3079	-21.3079	0.0485591	1677	2.89559e-05	DHH_Fatima_group1373
DHH_Fatima	Ore_chr11	1278432	1289879	137	0	11447	16447	24.3266	69.5993	0.55018	cc	14616	5682	5682	0	OG0000013	accessory	0	OG0000013	accessory	0	gc_moderate	Ore_chr11_1278432_1289879	0.533691	0	0.201573	-0.201573	0.0567696	0.00166809	0.53188	0.00181134	0.542858	0.00732246	13.05	11.2766	70.5535	-0.954208	0.794745	-0.0822447	3.62317	0.131832	0	0	5.19008	-5.19008	0.0510958	1677	3.04686e-05	DHH_Fatima_group2554
DHH_Fatima	Ore_chr11	1321225	1332581	137	96.8651	11356	16356	12.1607	69.4302	0.533786	cc	12043	9563	9563	0	OG0000013	accessory	0	OG0000013	accessory	0	gc_low	Ore_chr11_1321225_1332581	0.512224	0	0.255393	-0.255393	0.0620292	0.00654566	0.522273	-0.010049	0.541149	-0.00736298	15.4906	-3.32996	70.9126	-1.48237	0.897073	0.0676327	3.93757	0.043432	0	0	28.0973	68.7678	0.0432296	1677	2.57779e-05	DHH_Fatima_group2557
DHH_Fatima	Ore_chr11	160641	171815	137	0	11174	16174	0	69.0862	0.548581	cc	7977	21681	7977	0	OG0000013	accessory	0	OG0000013	accessory	0	gc_moderate	Ore_chr11_160641_171815	0.545021	0	0.229871	-0.229871	0.0455459	0.00335095	0.548081	-0.0030598	0.539444	0.0091367	7.82298	-7.82298	69.8495	-0.76335	0.504874	0.0978657	3.30416	0.597838	0	0	0.168707	-0.168707	0.028965	1677	1.72719e-05	DHH_Fatima_group2319
DHH_Fatima	Ore_chr11	234368	236073	137	100	1705	6705	0	97.4497	0.432027	cc	2	11	2	2662	OG0002793	core	2662	OG0002794	core	9677	gc_low	Ore_chr11_234368_236073	0.446855	0	3.32021	0.104786	0.117048	-0.0144838	0.453983	-0.00712808	0.467241	-0.0352136	4.39231	-4.39231	85.1152	12.3345	1.24128	-0.105361	1.58936	-1.11236	0	0	96.4359	3.56412	0.0243655	1677	1.45292e-05	DHH_Fatima_group2338
DHH_Fatima	Ore_chr18	152590	159519	137	0	6929	11929	0	58.0853	0.547981	ac	5097	2647	2647	46	OG0012711	accessory	46	OG0000264	accessory	993	gc_moderate	Ore_chr18_152590_159519	0.558947	0.02	0.33897	1.33303	0.0458333	-0.0100551	0.547725	0.0112222	0.540308	0.00767295	7.67379	-7.67379	68.7671	-10.6817	0.500019	-0.260019	3.24535	0.177649	0	0	0.133513	-0.133513	0.0473742	1677	2.82494e-05	DHH_Fatima_group4594
DHH_Fatima	Ore_chr2	1252866	1259281	137	0	6415	11415	12.2383	78.099	0.52479	cc	6921	16790	6921	318	OG0000007	accessory	859	OG0004053	core	318	gc_moderate	Ore_chr2_1252866_1259281	0.516398	0	0.438065	2.06594	0.0603343	0.00227746	0.524448	-0.00804986	0.534487	-0.00969654	14.7262	-2.48791	72.0961	6.00291	0.873844	0.0636558	3.73571	0.104289	0	0	19.9748	-19.9748	0.0414946	1677	2.47433e-05	DHH_Fatima_group5346
DHH_Fatima	Ore_chr2	997468	1000255	137	100	2787	7787	0	99.8074	0.432227	cc	1	16	1	12594	OG0003989	core	58651	OG0003990	core	12594	gc_low	Ore_chr2_997468_1000255	0.452808	0	3.87298	0.227016	0.124694	-6.7121e-05	0.452218	0.000589793	0.438837	-0.00661005	0.987212	-0.987212	96.3787	3.42866	1.20446	0.00214964	0.313077	-0.0120768	0	0	99.9991	0.000903073	0.000621476	1677	3.70588e-07	DHH_Fatima_group5244
DHH_Fatima	Ore_chr3	1006013	1015618	137	0	9605	14605	15.0428	82.6498	0.535586	cc	244	3503	244	0	OG0000071	accessory	0	OG0000071	accessory	0	gc_moderate	Ore_chr3_1006013_1015618	0.543232	0	0.102451	-0.102451	0.0511666	-0.00346235	0.538065	0.00516699	0.537698	-0.00211192	16.9279	-1.88509	72.4166	10.2332	0.709491	-0.0983798	3.48213	-1.09313	0	0	1.72658	-1.72658	0.0354584	1677	2.11439e-05	DHH_Fatima_group6642
DHH_Fatima	Ore_chr3	3436931	3448196	137	0	11265	16265	12.9296	70.0461	0.539984	cc	48783	493	493	0	OG0000071	accessory	0	OG0000071	accessory	0	gc_moderate	Ore_chr3_3436931_3448196	0.536076	0.02	0.33897	-0.33897	0.0458333	0.0102192	0.547725	-0.0116488	0.540308	-0.000324055	7.67379	5.25582	68.7671	1.27906	0.500019	0.179468	3.24535	-0.551351	0	0	0.133513	-0.133513	0.0388028	1677	2.31382e-05	DHH_Fatima_group7732
DHH_Fatima	Ore_chr5	2338203	2341681	137	0	3478	8478	4.30526	67.9759	0.493203	cc	4232	67	67	2136	OG0007072	core	2136	OG0007073	core	15745	gc_low	Ore_chr5_2338203_2341681	0.441435	0	3.4806	-0.150601	0.11695	-0.0114042	0.452322	-0.0108865	0.455403	0.0378	3.28048	1.02478	85.3798	-17.4039	1.24235	-0.0253657	1.91825	-0.0852501	0	0	81.0453	-81.0453	0.0310714	1677	1.8528e-05	DHH_Fatima_group9747
DHH_Fatima	Ore_chr5	2368196	2377094	137	0	8898	13898	16.0023	82.0118	0.529388	cc	1	13727	1	0	OG0000013	accessory	0	OG0000013	accessory	0	gc_low	Ore_chr5_2368196_2377094	0.549195	0	0.040154	-0.040154	0.0449221	-0.0031809	0.548522	0.000672812	0.534337	-0.00494866	10.3593	5.64298	74.4458	7.56604	0.509996	-0.0168455	2.63661	-2.33561	0	0	0.300497	-0.300497	0.0289409	1677	1.72575e-05	DHH_Fatima_group9755
DHH_Fatima	Ore_chr5	820018	831374	137	0	11356	16356	20.8792	69.4302	0.538984	cc	27446	8932	8932	0	OG0000071	accessory	0	OG0000071	accessory	0	gc_moderate	Ore_chr5_820018_831374	0.537865	0	0.0853322	-0.0853322	0.0450525	0.000862798	0.547698	-0.00983316	0.534198	0.00478618	11.781	9.09823	72.6	-3.16984	0.518257	0.0981813	3.12948	0.821516	0	0	0.517634	-0.517634	0.0487272	1677	2.90562e-05	DHH_Fatima_group9235
DHH_Fatima	Ore_chr7	183839	195104	137	0	11265	16265	5.66247	80.9099	0.492803	cc	11640	409	409	0	OG0000013	singleton	0	OG0000013	singleton	0	gc_low	Ore_chr7_183839_195104	0.553965	0	0.0233676	-0.0233676	0.0390594	0.000296615	0.556604	-0.00263941	0.52466	-0.0318571	10.5538	-4.89137	72.3248	8.58512	0.369702	0.0686545	3.4097	-0.796698	0	0	0.259873	-0.259873	0.0239227	1677	1.42652e-05	DHH_Fatima_group11251
DHH_Fatima	Ore_chr7	820494	831704	137	0	11210	16210	19.4263	69.1548	0.567573	cc	62936	26121	26121	0	OG0000013	singleton	0	OG0000013	singleton	0	gc_low	Ore_chr7_820494_831704	0.52415	0	0.255393	-0.255393	0.0620292	-0.000609973	0.522273	0.00187697	0.541149	0.026424	15.4906	3.93564	70.9126	-1.75771	0.897073	0.000362657	3.93757	0.479432	0	0	28.0973	-28.0973	0.0322961	1677	1.92582e-05	DHH_Fatima_group10997
DHH_Fatima	Ore_chr7	860678	871961	137	0	11283	16283	7.99607	70.5951	0.558177	cc	1914	3858	1914	0	OG0000013	singleton	0	OG0000013	singleton	0	gc_low	Ore_chr7_860678_871961	0.534884	0	0.339594	-0.339594	0.055249	-0.00277434	0.532497	0.00238731	0.538446	0.0197315	7.03222	0.963852	76.4756	-5.88049	0.741097	-0.0785974	3.26528	0.0167168	0	0	4.53187	-4.53187	0.0431944	1677	2.57569e-05	DHH_Fatima_group10999
DHH_Fatima	Ore_chr8	1000959	1008468	137	100	7509	12509	0	93.6766	0.465214	cc	1	792	1	0	OG0014732	singleton	0	OG0014732	singleton	0	gc_low	Ore_chr8_1000959_1008468	0.485338	0	0.0754274	-0.0754274	0.0954129	0.00178451	0.487557	-0.002219	0.507375	-0.0421612	7.41546	-7.41546	77.3883	16.2882	0.986327	-0.014898	3.00079	-2.69979	0	0	99.8904	0.109614	0.00522825	1677	3.11762e-06	DHH_Fatima_group12070
DHH_Fatima	Ore_chr8	1875810	1887105	137	0	11295	16295	0	83.3323	0.496601	cc	1093	1234	1093	0	OG0000013	accessory	0	OG0000013	accessory	0	gc_low	Ore_chr8_1875810_1887105	0.523554	0	0.291881	-0.291881	0.0614163	0.00119549	0.523733	-0.000179338	0.530501	-0.0338996	12.1977	-12.1977	73.8366	9.49573	0.880052	0.0173834	3.42063	-0.381631	0	0	25.6193	-25.6193	0.0332501	1677	1.98271e-05	DHH_Fatima_group12360
DHH_Fatima	Ore_chr9	165413	176678	137	0	11265	16265	0	69.2591	0.516593	cc	26061	2942	2942	0	OG0000013	singleton	0	OG0000013	singleton	0	gc_low	Ore_chr9_165413_176678	0.544425	0	0.0500683	-0.0500683	0.0482653	0.0024205	0.545553	-0.0011281	0.521122	-0.00452945	8.82948	-8.82948	74.2608	-5.00168	0.548582	-0.0161144	2.98354	0.485457	0	0	0.556813	-0.556813	0.0400295	1677	2.38697e-05	DHH_Fatima_group12554
DHH_Fatima	Tun_chr2	2005628	2016654	137	100	11026	16026	0	76.457	0.448021	cc	1274	11741	1274	3682	OG0004269	core	35855	OG0011339	accessory	3682	gc_low	Tun_chr2_2005628_2016654	0.46324	0	3.32968	0.236322	0.119218	0.00242749	0.469382	-0.00614225	0.488898	-0.0408775	4.04297	-4.04297	80.0836	-3.62658	1.19643	-0.0225188	2.27306	0.832943	0	0	99.6148	0.38524	0.0341503	1677	2.03639e-05	DHH_Fatima_group5562
DHH_Fatima	Tun_chr2	3810067	3814879	137	100	4812	9812	7.47044	60.477	0.493203	cc	1026	18626	1026	335	OG0004725	core	8170	OG0004726	core	335	gc_low	Tun_chr2_3810067_3814879	0.463152	0	2.7476	-0.221595	0.119783	0.00126606	0.460374	0.00277804	0.486641	0.00656164	6.69038	0.780066	68.6764	-8.19941	1.27353	0.00325905	2.39848	0.613523	0	0	98.6992	1.30079	0.00371487	1677	2.21519e-06	DHH_Fatima_group6056
DHH_Fatima	Tun_chr5	2274863	2284844	137	100	9981	14981	0	95.4409	0.458816	cc	680	5	5	4184	OG0007005	core	4184	OG0011770	accessory	14437	gc_low	Tun_chr5_2274863_2284844	0.459411	0	3.06757	0.554434	0.117439	3.23527e-05	0.456669	0.00274189	0.479889	-0.0210734	3.53849	-3.53849	86.9297	8.51122	1.3204	0.0374001	1.30883	-0.530832	0	0	98.2555	1.74452	0.0232127	1677	1.38418e-05	DHH_Fatima_group9594
DHH_Fatima	Ukr_chr3	2047370	2049873	137	100	2503	7503	0	80.3145	0.458816	cc	788	95	95	1706	OG0012147	accessory	1706	OG0005313	core	19433	gc_low	Ukr_chr3_2047370_2049873	0.413978	0	3.2317	0.0002964	0.132975	1.04313e-06	0.413977	7.50275e-07	0.458817	-9.31905e-07	4.8218e-05	-4.8218e-05	80.3112	0.00337653	1.35383	1.17715e-05	1.98244	-0.000444937	0	0	100	7.43883e-06	1e-06	1677	5.96303e-10	DHH_Fatima_group7455
DHH_Fatima	Ukr_chr3	672745	683693	137	100	10948	15948	16.6102	68.6481	0.543782	cc	19779	68926	19779	0	OG0015309	singleton	0	OG0015309	singleton	0	gc_moderate	Ukr_chr3_672745_683693	0.488053	0	1.72045	-1.72045	0.0944042	0.00219687	0.494	-0.00594712	0.508082	0.0357003	8.75282	7.85742	75.1114	-6.46326	1.03443	0.0155695	2.52856	1.76744	0	0	95.6577	4.34227	0.0474035	1677	2.82668e-05	DHH_Fatima_group7232
DHH_Fatima	Ukr_chr4	1975282	1982405	137	100	7123	12123	16.8275	79.378	0.497001	cc	13356	1	1	173	OG0006244	core	173	OG0006245	core	10992	gc_low	Ukr_chr4_1975282_1982405	0.498804	0.01	2.33097	-0.089972	0.0807311	0.00513656	0.509333	-0.0105286	0.505415	-0.00841358	6.49567	10.3318	77.6714	1.70661	0.933296	0.0351249	2.11263	-1.81163	0	0	87.1385	12.8615	0.049503	1677	2.95188e-05	DHH_Fatima_group8737
DHH_Fatima	Ukr_chr5	1380902	1391872	137	72.9262	10970	15970	0	68.6913	0.535786	cc	7485	5532	5532	0	OG0000013	accessory	0	OG0000013	accessory	0	gc_moderate	Ukr_chr5_1380902_1391872	0.532855	0	0.971066	-0.971066	0.0639631	0.00341914	0.531207	0.00164753	0.519509	0.0162771	5.33785	-5.33785	74.1553	-5.46401	0.690492	-0.000837084	2.78498	0.958023	0	0	51.5994	21.3268	0.0412687	1677	2.46086e-05	DHH_Fatima_group9387
DHH_Fatima	Ukr_chr6	1403574	1414435	137	100	10861	15861	16.8022	68.4761	0.547781	cc	43618	11809	11809	450	OG0007519	core	450	OG0007520	core	1755	gc_low	Ukr_chr6_1403574_1414435	0.495221	0	2.65384	0.000156196	0.107262	-0.0106606	0.482995	0.0122261	0.51276	0.0350211	11.4252	5.377	74.8802	-6.40408	1.12978	0.00706241	2.5591	1.5129	0	0	98.8313	1.16872	0.0445382	1677	2.65583e-05	DHH_Fatima_group10626
DHH_Fatima	Ukr_chr8	2159412	2165700	137	100	6288	11288	0	99.8583	0.455218	cc	1	1364	1	13500	OG0008890	core	13500	OG0008891	core	19925	gc_low	Ukr_chr8_2159412_2165700	0.44997	0	3.39607	0.733927	0.118167	0.00586382	0.453607	-0.00363722	0.467622	-0.0124038	4.4231	-4.4231	86.9231	12.9352	1.24072	0.0029748	1.43599	-1.13499	0	0	97.1855	2.81446	0.0220928	1677	1.3174e-05	DHH_Fatima_group11943
DHH_Fatima	Ukr_chr8	474904	485735	137	64.6293	10831	15831	0	69.7808	0.535786	cc	211	105253	211	985	OG0010501	accessory	1047	OG0010158	accessory	985	gc_low	Ukr_chr8_474904_485735	0.5227	0	2.19985	0.794147	0.0753026	-0.00314991	0.516692	0.00600789	0.512938	0.0228476	5.0616	-5.0616	76.0046	-6.22375	0.867779	0.00126865	2.30134	0.0246619	0	0	75.9143	-11.285	0.0333954	1677	1.99138e-05	DHH_Fatima_group12243
DHH_Fatima	Yem_chr3	2104953	2112797	137	100	7844	12844	0	75.4905	0.459016	cc	39700	649	649	676	OG0012147	accessory	676	OG0005313	core	32016	gc_low	Yem_chr3_2104953_2112797	0.411335	0	2.96324	-0.132235	0.131623	-0.00282118	0.412088	-0.000752721	0.464532	-0.00551553	1.86885e-05	-1.86885e-05	76.3019	-0.811408	1.32993	-0.0474828	2.27422	0.538776	0	0	100	2.88317e-06	0.00328758	1677	1.96039e-06	DHH_Fatima_group7455
DHH_Fatima	Yem_chr7	147504	157161	137	100	9657	14657	0	96.6228	0.442823	cc	1028	452	452	18487	OG0011629	accessory	18487	OG0011893	accessory	27065	gc_low	Yem_chr7_147504_157161	0.449612	0	3.20104	1.06596	0.108787	0.0062993	0.457493	-0.00788094	0.488661	-0.0458382	10.3184	-10.3184	85.3402	11.2826	1.16926	0.0665119	3.03796	-0.381956	0	0	99.0641	0.935881	0.0170952	1677	1.01939e-05	DHH_Fatima_group11281
DHH_Fatima	Yem_chr7	1492158	1499251	137	100	7093	12093	13.33	76.5401	0.498601	cc	17125	94	94	889	OG0008106	core	889	OG0008107	core	35213	gc_low	Yem_chr7_1492158_1499251	0.459557	0	3.2995	-0.350496	0.118108	-0.00182875	0.453676	0.00588114	0.472869	0.0257321	6.78172	6.5483	82.1038	-5.56363	1.25898	-0.00898323	1.92752	0.0504752	0	0	96.697	3.30305	0.0182229	1677	1.08664e-05	DHH_Fatima_group11516
DHH_Hypatia	1A5_chr1	4174557	4182774	31	100	8217	13217	5.12976	82.4468	0.471811	cc	4	6735	4	942	OG0009467	accessory	942	OG0001785	core	37470	gc_low	1A5_chr1_4174557_4182774	0.436306	0.98	3.37838	-0.403382	0.0123716	-0.00071656	0.450244	-0.0139383	0.446334	0.0254769	4.19648	0.933274	90.4217	-7.97483	0.915102	-0.0375513	2.8015	-2.1025	0	0	92.3791	7.62085	0.0520722	3861	1.34867e-05	DHH_Hypatia_group1038
DHH_Hypatia	1A5_chr13	992156	1006786	31	24.812	14630	19630	0	100	0.447021	cc	4086	5668	4086	6907	OG0012831	accessory	19459	OG0011034	accessory	6907	gc_low	1A5_chr13_992156_1006786	0.504777	1	3.49355	0.345447	0.00685918	-0.00116117	0.496722	0.00805518	0.45185	-0.00482865	1.52067	-1.52067	94.0315	5.9685	0.651813	0.0148533	2.48666	1.12434	0	0	27.3691	-2.55705	0.0400373	3861	1.03697e-05	DHH_Hypatia_group3531
DHH_Hypatia	1A5_chr4	124064	132181	31	0	8117	13117	0	100	0.426429	cc	3518	6440	3518	14650	OG0012332	accessory	14650	OG0005768	core	43671	gc_low	1A5_chr4_124064_132181	0.511146	1	3.41256	0.753436	0.00644487	-0.000746864	0.501653	0.00949252	0.464233	-0.0378041	3.36827	-3.36827	92.4389	7.56116	0.625845	-0.14013	2.233	1.313	0	0	22.4361	-22.4361	0.0474875	3861	1.22993e-05	DHH_Hypatia_group8213
DHH_Hypatia	1E4_chr5	1754493	1762660	31	20.3257	8167	13167	0	100	0.441823	cc	6516	1	1	10791	OG0006948	core	20998	OG0006953	core	10791	gc_low	1E4_chr5_1754493_1762660	0.501592	1	3.61173	0.421273	0.00733095	-0.000596941	0.490805	0.0107866	0.442234	-0.000411484	1.92342	-1.92342	94.7924	5.20765	0.706899	-0.154268	2.34998	-2.04898	0	0	55.7012	-35.3755	0.0450623	3861	1.16711e-05	DHH_Hypatia_group9507
DHH_Hypatia	1E4_chr7	44629	59292	31	14.7514	14663	19663	0	100	0.466214	cc	5895	8439	5895	6336	OG0010701	accessory	6336	OG0012949	accessory	17111	gc_low	1E4_chr7_44629_59292	0.493631	1	3.48381	0.318186	0.00741614	0.00061287	0.490923	0.0027082	0.450447	0.0157674	2.47312	-2.47312	93.8229	6.17706	0.719992	0.080008	2.37024	1.40076	0	0	47.2869	-32.5355	0.0372554	3861	9.64915e-06	DHH_Hypatia_group11252
DHH_Hypatia	3D1_chr1	1156582	1164795	31	100	8213	13213	17.7477	81.0792	0.5008	cc	7077	26586	7077	156	OG0000763	core	156	OG0000764	core	6963	gc_low	3D1_chr1_1156582_1164795	0.476115	1	3.27501	-1.079	0.00812215	-0.000611141	0.480688	-0.00457285	0.460552	0.0402483	4.29985	13.4478	89.9021	-8.8229	0.799338	0.0925535	3.38779	0.462215	0	0	73.268	26.732	0.0449871	3861	1.16517e-05	DHH_Hypatia_group358
DHH_Hypatia	3D1_chr4	2609346	2623989	31	96.5854	14643	19643	0	99.9898	0.39904	cc	874	4274	874	10879	OG0006398	core	37062	OG0010671	accessory	10879	gc_low	3D1_chr4_2609346_2623989	0.492038	1	3.61173	0.425273	0.00733095	-0.000596941	0.490805	0.00123257	0.442234	-0.0431945	1.92342	-1.92342	94.7924	5.19746	0.706899	-0.0226886	2.34998	0.592016	0	0	55.7012	40.8842	0.0437525	3861	1.13319e-05	DHH_Hypatia_group8083
DHH_Hypatia	3D1_chr4	492945	501158	31	63.4725	8213	13213	0	87.8226	0.47481	cc	25551	6510	6510	1315	OG0009827	accessory	1315	OG0005836	core	10789	gc_low	3D1_chr4_492945_501158	0.479299	1	3.32724	-0.208242	0.00798978	-0.000219769	0.482173	-0.00287427	0.457778	0.0170321	3.6108	-3.6108	90.3695	-2.54685	0.787032	-0.003248	3.26567	0.548327	0	0	70.3252	-6.85266	0.0463442	3861	1.20032e-05	DHH_Hypatia_group8322
DHH_Hypatia	3D7_chr4	264612	272712	31	70.5185	8100	13100	0	98.1908	0.380248	cc	6446	2294	2294	23999	OG0011645	accessory	23999	OG0011763	accessory	39626	gc_low	3D7_chr4_264612_272712	0.495223	1	3.47305	0.906948	0.00760985	0.000160157	0.487267	0.00795643	0.440694	-0.060446	2.24422	-2.24422	92.9989	5.19197	0.757612	0.0423876	2.86327	0.497734	0	0	64.9681	5.5504	0.0383992	3861	9.94541e-06	DHH_Hypatia_group7864
DHH_Hypatia	Arg_chr1	1415391	1430050	31	100	14659	19659	0	99.6236	0.458617	cc	111648	50837	50837	3130	OG0000855	core	3130	OG0000856	core	3757	gc_low	Arg_chr1_1415391_1430050	0.477707	1	3.33337	0.162627	0.00903637	0.00054664	0.475118	0.0025894	0.459588	-0.000970642	3.54972	-3.54972	91.3415	8.28212	0.83264	0.0391546	3.6687	1.0373	0	0	81.169	18.831	0.0324292	3861	8.39918e-06	DHH_Hypatia_group428
DHH_Hypatia	Arg_chr10	1447298	1461893	31	33.5252	14595	19595	18.3108	75.703	0.546381	cc	19903	1	1	99	OG0002743	core	99	OG0002744	core	868	gc_low	Arg_chr10_1447298_1461893	0.506369	1	3.40136	-1.40136	0.00641426	-0.00045725	0.501994	0.00437538	0.465525	0.0808565	3.49615	14.8146	92.2821	-16.5791	0.624199	0.0727704	2.21886	-1.91786	0	0	21.9327	11.5924	0.030379	3861	7.86817e-06	DHH_Hypatia_group2002
DHH_Hypatia	Arg_chr11	1132942	1147655	31	52.0288	14713	19713	0	95.5106	0.426829	cc	499	6353	499	6041	OG0003007	core	6041	OG0010586	accessory	8803	gc_low	Arg_chr11_1132942_1147655	0.487261	1	3.47082	0.310176	0.00717057	0.000340433	0.493472	-0.0062107	0.449687	-0.0228584	2.32962	-2.32962	93.8369	1.67364	0.688672	0.041058	2.12353	0.575468	0	0	38.6224	13.4065	0.0402069	3861	1.04136e-05	DHH_Hypatia_group2510
DHH_Hypatia	Arg_chr12	1055795	1070391	31	45.1905	14596	19596	4.64891	94.305	0.422431	cc	49	5	5	1590	OG0003389	core	1590	OG0003390	core	6130	gc_low	Arg_chr12_1055795_1070391	0.480892	1	3.45556	-0.253559	0.00730431	0.0009837	0.492199	-0.0113074	0.448495	-0.0260635	2.52611	2.1228	93.8875	0.417497	0.700046	0.0104803	2.12338	-1.34538	0	0	43.2028	1.98763	0.0343479	3861	8.89613e-06	DHH_Hypatia_group3028
DHH_Hypatia	Arg_chr15	160607	175203	31	4.08331	14596	19596	0	99.9847	0.445822	ac	2374	7024	2374	22858	OG0011228	accessory	22858	OG0012493	accessory	49424	gc_low	Arg_chr15_160607_175203	0.511146	0.98	3.83995	0.519049	0.00429616	0.000883841	0.512111	-0.000965064	0.461279	-0.0154573	0.386422	-0.386422	97.8811	2.10356	0.426052	-0.0260519	2.6401	0.735901	0	0	5.15203	-1.06872	0.0273651	3861	7.08756e-06	DHH_Hypatia_group3858
DHH_Hypatia	Arg_chr19	352285	366881	31	0	14596	19596	0	97.8516	0.438025	ac	1567	1829	1567	2489	OG0011699	accessory	3825	OG0000030	accessory	2489	gc_low	Arg_chr19_352285_366881	0.5	1	3.59613	-0.200129	0.00622249	0.00180651	0.505633	-0.00563344	0.456988	-0.018963	1.23681	-1.23681	94.7448	3.1068	0.57204	0.0851028	2.61018	0.584824	0	0	10.3895	-10.3895	0.0323767	3861	8.38556e-06	DHH_Hypatia_group4739
DHH_Hypatia	Arg_chr2	1770356	1784967	31	93.1558	14611	19611	3.69181	94.9722	0.446022	cc	49	994	49	1777	OG0004235	core	16707	OG0004236	core	1777	gc_low	Arg_chr2_1770356_1784967	0.498408	1	3.45901	-0.209014	0.00734243	-9.04183e-05	0.491944	0.00646355	0.44911	-0.00308784	2.54468	1.14713	93.8993	1.07288	0.707332	-0.00144915	2.1976	-0.4986	0	0	46.2601	46.8958	0.0361745	3861	9.36921e-06	DHH_Hypatia_group5508
DHH_Hypatia	Arg_chr7	1938480	1953079	31	0	14599	19599	0	99.8877	0.496601	cc	154	1585	154	4664	OG0008221	core	27395	OG0000498	core	4664	gc_low	Arg_chr7_1938480_1953079	0.525478	0.98	3.83995	-0.170951	0.00429616	-0.00429616	0.512111	0.0133669	0.461279	0.0353217	0.386422	-0.386422	97.8811	2.00662	0.426052	-0.241841	2.6401	-0.450099	0	0	5.15203	-5.15203	0.0268651	3861	6.95808e-06	DHH_Hypatia_group11151
DHH_Hypatia	Arg_chr7	358597	373195	31	17.797	14598	19598	0	97.5048	0.443623	cc	2452	1	1	4621	OG0007839	core	4621	OG0007840	core	56536	gc_low	Arg_chr7_358597_373195	0.488854	1	3.46777	0.19723	0.00708944	0.00042157	0.494348	-0.00549446	0.45111	-0.00748744	2.31026	-2.31026	93.7518	3.75307	0.681344	0.0408784	2.10331	-1.80231	0	0	35.7818	-17.9848	0.0389315	3861	1.00833e-05	DHH_Hypatia_group11353
DHH_Hypatia	Arg_chr8	383323	397919	31	2.87065	14596	19596	6.33293	87.2219	0.491004	cc	16488	5	5	1260	OG0008385	core	1260	OG0010717	accessory	6372	gc_low	Arg_chr8_383323_397919	0.492038	1	3.48287	-0.381872	0.00742227	-0.000688261	0.490537	0.00150063	0.450433	0.040571	2.51755	3.81538	93.6339	-6.41199	0.721722	-0.0375117	2.38552	-1.60752	0	0	48.4739	-45.6033	0.0483084	3861	1.25119e-05	DHH_Hypatia_group12224
DHH_Hypatia	Arg_chr9	1925483	1933698	31	63.4814	8215	13215	6.50019	81.0821	0.482207	cc	40834	88211	40834	1642	OG0009355	core	15215	OG0009356	core	1642	gc_low	Arg_chr9_1925483_1933698	0.479299	1	3.29881	-0.0828151	0.00849862	-0.00124662	0.477956	0.00134328	0.461513	0.0206938	4.08832	2.41187	90.0068	-8.92469	0.814836	-0.0199642	3.60112	1.00988	0	0	76.3732	-12.8917	0.0412763	3861	1.06906e-05	DHH_Hypatia_group12798
DHH_Hypatia	Chi_chr1	2458937	2473533	31	10.9345	14596	19596	0	97.821	0.440624	cc	149	4187	149	6107	OG0001231	core	6107	OG0001232	core	14750	gc_low	Chi_chr1_2458937_2473533	0.485669	1	3.49355	0.292447	0.00685918	0.00142883	0.496722	-0.0110528	0.45185	-0.0112257	1.52067	-1.52067	94.0315	3.78948	0.651813	-0.0664475	2.48666	-0.31066	0	0	27.3691	-16.4346	0.0472346	3861	1.22338e-05	DHH_Hypatia_group685
DHH_Hypatia	Chi_chr17	115774	123812	31	0	8038	13038	0	98.3356	0.480608	ac	3659	218	218	10245	OG0010844	accessory	10245	OG0011823	accessory	17475	gc_low	Chi_chr17_115774_123812	0.509554	1	3.52287	0.488133	0.00620733	-0.00128632	0.504405	0.00514865	0.464411	0.0161971	2.29768	-2.29768	93.4982	4.83743	0.597516	-0.0217586	2.39603	-0.0560352	0	0	15.4756	-15.4756	0.0288496	3861	7.47204e-06	DHH_Hypatia_group4461
DHH_Hypatia	Chi_chr5	2970598	2985196	31	39.019	14598	19598	0	84.6056	0.45062	cc	16226	518	518	726	OG0013146	accessory	726	chr_end	NA	NA	gc_low	Chi_chr5_2970598_2985196	0.495223	1	3.42918	-0.567176	0.00685376	0.000139247	0.496864	-0.00164133	0.453406	-0.00278598	1.82553	-1.82553	93.0354	-8.42982	0.656313	0.0294014	2.39324	0.321762	0	0	29.158	9.86105	0.0337659	3861	8.74537e-06	DHH_Hypatia_group9892
DHH_Hypatia	Chi_chr6	205624	220220	31	4.93286	14596	19596	0	89.5744	0.470412	cc	1356	7328	1356	3025	OG0009943	accessory	3025	OG0007221	core	13238	gc_low	Chi_chr6_205624_220220	0.514331	1	3.55002	-0.0690232	0.00621395	2.0596e-06	0.505472	0.00885924	0.461761	0.00865137	1.73744	-1.73744	93.7756	-4.20118	0.581627	-0.0816274	2.52483	0.608168	0	0	12.8169	-7.88402	0.031409	3861	8.13494e-06	DHH_Hypatia_group10243
DHH_Hypatia	Chi_chr6	718788	733281	31	0	14493	19493	0	99.7589	0.421431	cc	10684	34	34	3779	OG0010916	accessory	3779	OG0000045	accessory	33646	gc_low	Chi_chr6_718788_733281	0.498408	1	3.71945	-0.142455	0.00551618	0.00121783	0.507692	-0.0092836	0.45411	-0.0326791	0.658926	-0.658926	96.4322	3.32667	0.521212	0.155259	2.54318	-0.999181	0	0	7.35873	-7.35873	0.0383992	3861	9.9454e-06	DHH_Hypatia_group10391
DHH_Hypatia	Chi_chr7	1257823	1265416	31	15.5011	7593	12593	0	91.7097	0.442823	cc	1372	5436	1372	8204	OG0008038	core	8204	OG0000007	accessory	29912	gc_low	Chi_chr7_1257823_1265416	0.506369	1	3.67911	0.234888	0.00595117	0.00130084	0.506691	-0.000322366	0.454569	-0.0117457	0.866047	-0.866047	95.3518	-3.64215	0.548022	0.0353118	2.61522	0.522778	0	0	9.27491	6.22621	0.0309609	3861	8.01888e-06	DHH_Hypatia_group11085
DHH_Hypatia	IPO323_chr6	2164993	2179654	31	78.4394	14661	19661	1.99379	91.9282	0.451419	cc	738	293	293	329	OG0007662	core	329	OG0007663	core	4018	gc_low	Ipo_chr6_2164993_2179654	0.482484	1	3.47305	-0.954052	0.00760985	-0.000616843	0.487267	-0.00478257	0.440694	0.010725	2.24422	-0.250425	92.9989	-1.07069	0.757612	-0.0207703	2.86327	-0.395266	0	0	64.9681	13.4713	0.0456069	3861	1.18122e-05	DHH_Hypatia_group10710
DHH_Hypatia	IPO323_chr8	2087961	2096243	31	91.0287	8282	13282	0	83.9858	0.455018	cc	6513	14312	6513	6701	OG0010514	accessory	9876	OG0008854	core	6701	gc_low	Ipo_chr8_2087961_2096243	0.477707	1	3.41547	0.410526	0.00782445	0.000463555	0.484445	-0.00673773	0.452627	0.00239088	2.94249	-2.94249	91.2121	-7.22623	0.770322	0.0501906	3.05462	0.759378	0	0	66.8032	24.2256	0.0426801	3861	1.10541e-05	DHH_Hypatia_group11724
DHH_Hypatia	Ira26_chr15	426082	437056	31	100	10974	15974	0	100	0.373051	ac	167	3712	167	11136	OG0012445	accessory	23318	OG0011044	core	11136	gc_low	Ira26_chr15_426082_437056	0.441083	0.35	3.65209	0.394907	0.0140212	-0.00236617	0.443366	-0.00228308	0.417798	-0.0447466	3.44428	-3.44428	93.1623	6.83773	0.992438	0.121198	2.80604	-0.58104	0	0	95.4569	4.54312	0.0400655	3861	1.0377e-05	DHH_Hypatia_group3957
DHH_Hypatia	Isr_chr14	141024	149282	31	100	8258	13258	0	93.4002	0.412235	ac	860	20145	860	5119	OG0000056	core	5119	OG0011678	accessory	9083	gc_low	Isr_chr14_141024_149282	0.43949	0.35	3.65209	0.0569069	0.0140212	-0.000812165	0.443366	-0.00387608	0.417798	-0.00556264	3.44428	-3.44428	93.1623	0.237942	0.992438	0.0945194	2.80604	0.12896	0	0	95.4569	4.54312	0.0464448	3861	1.20292e-05	DHH_Hypatia_group3705
DHH_Hypatia	Yem_chr4	1604810	1619493	31	100	14683	19683	0	100	0.438425	cc	29899	55044	29899	3508	OG0000222	core	3508	OG0006125	core	10496	gc_low	Yem_chr4_1604810_1619493	0.442675	0.93	3.48278	0.0622218	0.0134545	-0.0025765	0.446565	-0.00389004	0.43687	0.00155475	4.16197	-4.16197	91.9867	8.01333	0.946401	0.123366	3.04186	1.43414	0	0	93.732	6.268	0.0414426	3861	1.07336e-05	DHH_Hypatia_group7812
DHH_Jane	1A5_chr8	5014	8261	21	100	3247	8247	0	53.6316	0.327869	cc	1325	4216	1325	4671	OG0014779	singleton	4671	OG0012240	accessory	6597	gc_low	1A5_chr8_5014_8261	0.257541	1	4.01183	-0.341829	0.00932239	-0.00269548	0.257965	-0.000424285	0.350193	-0.0223244	3.21889	-3.21889	55.5435	-1.91192	0.610506	0.0453205	3.14344	-0.020441	0	0	53.8105	46.1895	0.00174756	3018	5.79044e-07	DHH_Jane_group11671
DHH_Jane	3D7_chr16	2614	6376	21	100	3762	8762	0	42.9354	0.377249	ac	NA	2589	2589	13333	chr_start	NA	NA	OG0010614	accessory	13333	gc_low	3D7_chr16_2614_6376	0.343605	0.67	4.10075	0.0242514	0.000881741	-0.000881741	0.34308	0.000525426	0.377744	-0.000494567	1.105e-06	-1.105e-06	44.6614	-1.72596	0.892856	-0.00837972	3.76214	-0.34914	0	0	83.1342	16.8658	0.000948334	3018	3.14226e-07	DHH_Jane_group4272
DHH_Jane	Arg_chr17	650814	654572	21	100	3758	7239	0	51.9132	0.375251	ac	2638	NA	2638	36954	OG0012114	accessory	36954	chr_end	NA	NA	gc_low	Arg_chr17_650814_654572	0.343397	0	4.33837	0.22963	0.00165673	-5.87136e-09	0.343214	0.000183141	0.390701	-0.0154497	3.72745e-08	-3.72745e-08	55.8285	-3.91528	0.89291	-0.00160557	3.38387	0.0371315	0	0	99.8123	0.187666	1e-06	3018	3.31345e-10	DHH_Jane_group4321
DHH_Jane	Arg_chr17	7257	11016	21	100	3759	8759	0	71.4579	0.427829	ac	NA	2639	2639	45757	chr_start	NA	NA	OG0000006	accessory	45757	gc_low	Arg_chr17_7257_11016	0.342942	0	4.10946	0.550543	0.00165673	-1.95712e-09	0.343033	-9.06196e-05	0.40619	0.0216391	1.24249e-08	-1.24249e-08	59.7366	11.7213	0.894508	0.000798979	3.34662	0.0753772	0	0	99.9374	0.0625553	1e-06	3018	3.31345e-10	DHH_Jane_group4466
DHH_Jane	Arg_chr4	13095	16856	21	100	3761	8761	0	51.9233	0.40004	cc	1713	2633	1713	2137	OG0011847	singleton	2137	OG0000022	singleton	21240	gc_low	Arg_chr4_13095_16856	0.342942	0	4.10946	-0.779457	0.00165673	-1.95712e-09	0.343033	-9.06196e-05	0.40619	-0.00614991	1.24249e-08	-1.24249e-08	59.7366	-7.81329	0.894508	0.000798979	3.34662	-0.112623	0	0	99.9374	0.0625553	1e-06	3018	3.31345e-10	DHH_Jane_group7761
DHH_Jane	Can_chr10	1830204	1833966	21	100	3762	8762	0	42.9354	0.377449	cc	2601	NA	2601	12834	OG0010614	singleton	12834	chr_end	NA	NA	gc_low	Can_chr10_1830204_1833966	0.342611	0.04	4.11049	-0.00249286	0.00165718	-4.48987e-07	0.342614	-2.72184e-06	0.378187	-0.00073799	9.76415e-06	-9.76415e-06	58.0636	-15.1282	0.895304	2.45773e-06	3.42022	-0.0052209	0	0	1.04504	98.955	0.00031604	3018	1.04718e-07	DHH_Jane_group2009
DHH_Jane	Chi_chr6	2674745	2678507	21	0	3762	8762	0	42.9354	0.377249	cc	2577	NA	2577	6269	OG0013143	singleton	6269	chr_end	NA	NA	gc_low	Chi_chr6_2674745_2678507	0.343605	0.62	4.02312	-0.22612	0.00142572	-0.000100337	0.342969	0.000635978	0.37785	-0.000601315	5.52502e-06	-5.52502e-06	51.4982	-8.56278	0.893875	-0.00217784	3.47981	-0.0688123	0	0	15.6711	-15.6711	0.000631802	3018	2.09345e-07	DHH_Jane_group10828
DHH_Jane	Chi_chr7	2922977	2925744	21	0	2767	7767	0	67.8125	0.39924	cc	4204	973	973	7456	OG0010151	accessory	7456	chr_end	NA	NA	gc_low	Chi_chr7_2922977_2925744	0.257087	1	4.0117	-0.138701	0.00932553	-0.00402401	0.257964	-0.000877438	0.350235	0.0490045	3.22237	-3.22237	55.5504	12.2621	0.610453	0.0285247	3.1432	-0.1542	0	0	53.7944	-53.7944	0.00205966	3018	6.8246e-07	DHH_Jane_group11639
DHH_Jane	Cze_chr15	716190	719950	21	0	3760	6458	0	58.2224	0.378148	ac	2629	NA	2629	12888	OG0010614	singleton	12888	chr_end	NA	NA	gc_low	Cze_chr15_716190_719950	0.342611	0	4.11078	-0.000776908	0.00165791	-1.18198e-06	0.342613	-1.60744e-06	0.37819	-4.23892e-05	9.80844e-06	-9.80844e-06	58.1322	0.0901475	0.895309	-2.05376e-06	3.42005	-4.90672e-05	0	0	0.685704	-0.685704	1e-06	3018	3.31345e-10	DHH_Jane_group3836
DHH_Jane	Cze_chr21	456375	460126	21	100	3751	8751	0	43.1151	0.455418	ac	2911	2479	2479	1002	OG0010775	accessory	1002	OG0000051	accessory	13285	gc_low	Cze_chr21_456375_460126	0.342611	0.04	3.44497	-0.44397	0.00294781	-0.000297045	0.341792	0.000819213	0.423268	0.0321499	0.0431148	-0.0431148	46.6566	-3.54157	0.893114	0.00181391	3.39414	-0.000140188	0	0	63.5841	36.4159	0.0011647	3018	3.85917e-07	DHH_Jane_group6469
DHH_Jane	Ind_chr8	2326466	2330228	21	0	3762	7961	0	50.8353	0.348012	cc	2216	NA	2216	12714	OG0013143	singleton	12714	chr_end	NA	NA	gc_low	Ind_chr8_2326466_2330228	0.337309	0.04	3.44507	0.658929	0.00294828	0.00268459	0.341791	-0.00448196	0.423257	-0.0752446	0.0431665	-0.0431665	46.6573	4.17803	0.89311	-0.0189837	3.39413	-0.0481316	0	0	63.5743	-63.5743	0.00651755	3018	2.15956e-06	DHH_Jane_group11977
DHH_Jane	IPO323_chr13	2757	6519	21	100	3762	8762	0	42.9354	0.377849	cc	NA	9442	9442	13128	chr_start	NA	NA	OG0010614	singleton	13128	gc_low	Ipo_chr13_2757_6519	0.342942	1	4.11848	-0.00048153	0.000994464	-4.28058e-07	0.342941	6.08782e-07	0.377873	-2.37404e-05	3.48596e-09	-3.48596e-09	42.9631	-0.0277268	0.895308	-7.92635e-07	3.97224	0.00275945	0	0	99.9468	0.0532065	1e-06	3018	3.31345e-10	DHH_Jane_group3137
DHH_Jane	IPO323_chr8	2437120	2440881	21	100	3761	8761	0	71.2476	0.408437	cc	20	NA	20	62910	OG0008898	core	62910	chr_end	NA	NA	gc_low	Ipo_chr8_2437120_2440881	0.341617	1	4.11848	0.680518	0.000994464	0.000993608	0.342941	-0.00132439	0.377873	0.0305643	3.48596e-09	-3.48596e-09	42.9631	28.2844	0.895308	0.0108295	3.97224	-2.65024	0	0	99.9468	0.0532065	0.00126563	3018	4.19359e-07	DHH_Jane_group11977
DHH_Jane	Ira26_chr14	415049	418811	21	0	3762	8762	0	42.9354	0.37605	ac	2583	NA	2583	91137	OG0011840	singleton	91137	chr_end	NA	NA	gc_low	Ira26_chr14_415049_418811	0.340954	0	4.17665	0.783355	0.00202263	0.00162217	0.342348	-0.00139355	0.379429	-0.00337914	0.00188855	-0.00188855	55.4146	-12.4792	0.897988	0.0189791	3.4183	-0.00630213	0	0	3.57356	-3.57356	0.00203037	3018	6.72753e-07	DHH_Jane_group3638
DHH_Jane	Ira26_chr3	39851	43152	21	100	3301	8301	0	62.5467	0.34906	cc	610	4563	610	22918	chr_start	NA	NA	OG0013259	accessory	22918	gc_low	Ira26_chr3_39851_43152	0.256461	1	3.95965	0.400346	0.0137319	-0.0067737	0.2576	-0.00113893	0.366045	-0.0169851	7.58681	-7.58681	56.3379	6.20876	0.5525	0.0945591	2.9994	-0.2134	0	0	62.533	37.467	0.00303786	3018	1.00658e-06	DHH_Jane_group6524
DHH_Jane	Isr_chr19	674305	678067	21	0	3762	8402	0	44.7751	0.370745	ac	2634	NA	2634	31177	OG0012933	accessory	31177	chr_end	NA	NA	gc_low	Isr_chr19_674305_678067	0.341286	0	4.16307	0.330927	0.0023864	0.0012584	0.342114	-0.000828111	0.382012	-0.0112669	0.00539274	-0.00539274	52.779	-8.00392	0.89955	0.0101972	3.41652	0.00447907	0	0	8.53316	-8.53316	0.00138807	3018	4.59929e-07	DHH_Jane_group4853
DHH_Jane	Tun_chr10	873	4147	21	100	3274	6647	0	49.2553	0.27623	cc	NA	4659	4659	20318	chr_start	NA	NA	OG0013871	accessory	20318	gc_low	Tun_chr10_873_4147	0.259443	1	4.57162	-0.263616	0.00655297	7.39357e-05	0.259854	-0.000411052	0.299438	-0.0232084	0.378145	-0.378145	45.5476	3.70773	0.657668	0.00265807	3.58144	0.0865569	0	0	35.7647	64.2353	0.000694266	3018	2.30042e-07	DHH_Jane_group1650
DHH_Jane	Tun_chr13	23434	26708	21	100	3274	8274	0	56.9495	0.345862	cc	1063	4639	1063	59459	chr_start	NA	NA	OG0010591	accessory	59459	gc_low	Tun_chr13_23434_26708	0.260106	1	4.81291	-0.0389095	0.00596759	-0.000334717	0.260432	-0.00032562	0.300857	0.0450051	0.00218422	-0.00218422	41.7332	15.2163	0.6657	-0.00357448	3.62544	-0.59844	0	0	0.423794	99.5762	0.00103726	3018	3.43691e-07	DHH_Jane_group3137
DHH_Jane	Tun_chr2	4122973	4126247	21	0	3274	8274	0	54.1818	0.361056	cc	4255	647	647	25561	OG0010641	accessory	25561	chr_end	NA	NA	gc_low	Tun_chr2_4122973_4126247	0.259775	1	4.60342	-0.195419	0.00617544	0.000120125	0.259955	-0.000180131	0.328527	0.0325291	0.000497439	-0.000497439	47.588	6.5938	0.665747	0.000919422	3.22977	-0.417765	0	0	9.1594	-9.1594	0.000346455	3018	1.14796e-07	DHH_Jane_group6164
DHH_Jane	Tun_chr7	2703426	2706700	21	0	3274	7858	0	41.6645	0.300698	cc	4245	NA	4245	65307	OG0010151	accessory	65307	chr_end	NA	NA	gc_low	Tun_chr7_2703426_2706700	0.260437	1	4.81365	0.00135016	0.0059662	-1.9893e-06	0.260434	3.38419e-06	0.300818	-0.000119634	0.00109125	-0.00109125	41.7074	-0.0428381	0.665727	2.67806e-05	3.62615	0.00185489	0	0	0.224855	-0.224855	1e-06	3018	3.31345e-10	DHH_Jane_group11639
DHH_Jane	Tun_chr8	21956	25230	21	100	3274	8274	0	44.1624	0.305078	cc	2121	4274	2121	33403	chr_start	NA	NA	OG0008278	core	33403	gc_low	Tun_chr8_21956_25230	0.258449	1	4.60342	-0.0794186	0.00617544	0.00045147	0.259955	-0.00150613	0.328527	-0.0234489	0.000497439	-0.000497439	47.588	-3.42553	0.665747	-0.00450068	3.22977	0.0972347	0	0	9.1594	90.8406	0.00173512	3018	5.74923e-07	DHH_Jane_group11671
DHH_Jocelyn	1A5_chr10	614976	619720	49	100	4744	9744	0	53.2635	0.463015	cc	847	2209	847	1694	OG0000173	accessory	1694	OG0002480	core	12349	gc_low	1A5_chr10_614976_619720	0.430254	0.02	3.36996	-0.140955	0.0484943	0.00215429	0.423687	0.00656742	0.456732	0.00628321	3.22985	-3.22985	56.3502	-3.08666	0.911407	0.0377456	2.86815	0.0598481	0	0	99.9398	0.0602159	0.0843414	3238	2.60474e-05	DHH_Jocelyn_group1839
DHH_Jocelyn	1A5_chr12	616663	622836	49	100	6173	11173	11.1877	77.6246	0.517593	cc	23436	13607	13607	1251	OG0003273	core	1251	OG0003274	core	16456	gc_low	1A5_chr12_616663_622836	0.422973	0	2.76851	0.329489	0.0604517	-0.000229351	0.447541	-0.0245676	0.495607	0.0219859	12.4209	-1.23324	78.6883	-1.06363	1.04482	0.161534	0.67367	3.46033	0	0	98.8324	1.16756	0.156815	3238	4.84295e-05	DHH_Jocelyn_group2983
DHH_Jocelyn	1E4_chr10	127160	132697	49	100	5537	10537	0	76.2741	0.446022	cc	32773	255	255	1610	OG0011606	accessory	1610	OG0011137	accessory	24678	gc_low	1E4_chr10_127160_132697	0.36548	0	2.68383	0.523174	0.0649241	0.00271026	0.428795	-0.063315	0.474986	-0.0289643	10.1419	-10.1419	71.7349	4.53922	0.940185	0.0828568	2.44275	-0.0347522	0	0	87.2721	12.7279	0.0876311	3238	2.70633e-05	DHH_Jocelyn_group1651
DHH_Jocelyn	1E4_chr18	158508	163177	49	100	4669	9669	0	56.8104	0.423031	ac	3459	907	907	4919	OG0010834	accessory	4919	OG0000402	accessory	14068	gc_low	1E4_chr18_158508_163177	0.42734	0.22	3.76836	-0.0763643	0.0473799	-0.00568751	0.415339	0.0120014	0.43275	-0.0097186	0.552368	-0.552368	63.5144	-6.70396	0.827866	-0.0965232	2.6946	0.2634	0	0	99.9897	0.0102981	0.0288152	3238	8.89908e-06	DHH_Jocelyn_group4503
DHH_Jocelyn	3D1_chr1	5300680	5306473	49	100	5793	10793	16.1494	64.0322	0.479608	cc	243	15749	243	549	OG0002115	core	2383	OG0002116	core	549	gc_low	3D1_chr1_5300680_5306473	0.422668	0.91	3.58822	-0.848223	0.0707144	-0.00338893	0.433056	-0.0103884	0.525847	-0.0462389	0.876088	15.2733	70.2076	-6.17535	1.07455	-0.00344132	3.0907	-0.703698	0	0	98.5899	1.4101	0.292813	3238	9.04302e-05	DHH_Jocelyn_group1305
DHH_Jocelyn	3D1_chr2	3035230	3039912	49	100	4682	9682	10.5763	48.3578	0.471811	cc	7308	17799	7308	1264	OG0004622	core	3463	OG0004623	core	1264	gc_low	3D1_chr2_3035230_3039912	0.429204	0	3.44617	-0.344174	0.0455923	-0.00389995	0.419618	0.00958586	0.455531	0.0162805	5.63329	4.94304	60.0916	-11.7339	0.957593	-0.0762373	2.29639	1.56761	0	0	99.9893	0.0106739	0.0210425	3238	6.49862e-06	DHH_Jocelyn_group5913
DHH_Jocelyn	3D1_chr9	723660	729388	49	0	5728	10728	19.4444	62.8076	0.510196	cc	298	68447	298	647	OG0009045	core	1978	OG0009046	core	647	gc_low	3D1_chr9_723660_729388	0.48979	0.2	3.12006	-0.308061	0.0630737	-0.0263226	0.442207	0.0475829	0.516201	-0.00600552	8.28417	11.1603	64.4597	-1.65211	0.971554	-0.523279	2.54998	-0.0739809	0	0	79.0038	-79.0038	0.0647254	3238	1.99893e-05	DHH_Jocelyn_group12921
DHH_Jocelyn	Arg_chr16	459810	467199	49	100	7389	12389	0	62.2084	0.523391	ac	389	28224	389	5389	OG0012708	accessory	22903	OG0003789	core	5389	gc_low	Arg_chr16_459810_467199	0.413366	0.97	3.48397	0.24803	0.073998	0.00444553	0.42163	-0.00826382	0.512689	0.0107017	2.33762	-2.33762	64.6671	-2.45866	1.14627	0.0423255	2.50176	0.0892427	0	0	97.8894	2.11057	0.0139972	3238	4.3228e-06	DHH_Jocelyn_group4165
DHH_Jocelyn	Can_chr10	1664658	1668384	49	100	3726	8726	0	90.8091	0.462815	cc	20	737	20	27256	OG0009563	accessory	27256	OG0012828	accessory	27300	gc_low	Can_chr10_1664658_1668384	0.390197	0	4.0879	0.347098	0.055698	0.000200733	0.392257	-0.00205952	0.436298	0.0265169	0.0136328	-0.0136328	78.3632	12.4459	0.930739	-0.000183544	1.97283	-0.650832	0	0	99.9998	0.000254164	0.0030018	3238	9.27052e-07	DHH_Jocelyn_group2010
DHH_Jocelyn	Can_chr2	2631561	2637005	49	0	5444	10444	20.1264	61.9782	0.516793	cc	299	299	299	1336	OG0004475	core	1336	OG0004476	core	1434	gc_moderate	Can_chr2_2631561_2637005	0.475689	0	2.67251	0.453489	0.0600509	0.00727465	0.483049	-0.00735988	0.505254	0.0115395	14.3382	5.7882	68.0323	-6.05408	0.562113	0.132803	2.39763	0.0793732	0	0	13.7816	-13.7816	0.0132813	3238	4.1017e-06	DHH_Jocelyn_group5820
DHH_Jocelyn	Can_chr2	3290174	3297715	49	13.8045	7541	12541	0	97.0018	0.423631	cc	372	6	6	0	OG0011145	singleton	0	OG0011145	singleton	0	gc_low	Can_chr2_3290174_3297715	0.464484	0	1.5577	-1.5577	0.0610514	-0.00762338	0.443569	0.0209146	0.486144	-0.0625132	8.10121	-8.10121	72.0774	24.9244	0.893461	-0.0966694	2.56684	-1.72184	0	0	75.3241	-61.5196	0.0457734	3238	1.41363e-05	DHH_Jocelyn_group5945
DHH_Jocelyn	Can_chr8	2250330	2255091	49	100	4761	9761	14.0047	48.7757	0.479208	cc	7556	24967	7556	966	OG0008855	core	966	OG0008856	core	2985	gc_low	Can_chr8_2250330_2255091	0.44472	0	2.98621	-0.00120592	0.0452222	-0.000132678	0.443915	0.000805396	0.478909	0.000298998	13.8919	0.112826	48.8595	-0.0837844	0.838	-0.00466655	3.84364	0.0343569	0	0	99.9995	0.000460427	0.00570428	3238	1.76167e-06	DHH_Jocelyn_group11867
DHH_Jocelyn	Chi_chr10	1690547	1694734	49	100	4187	9187	0	61.8374	0.404638	cc	33	1244	33	3682	OG0009563	accessory	3682	OG0011519	accessory	21357	gc_low	Chi_chr10_1690547_1694734	0.392181	0	3.91175	-0.345749	0.0560063	0.00112778	0.392352	-0.000170655	0.425006	-0.0203679	0.00758293	-0.00758293	73.9341	-12.0967	0.928088	-0.0114214	1.86155	-0.330554	0	0	99.9999	0.000141373	0.00471486	3238	1.4561e-06	DHH_Jocelyn_group2010
DHH_Jocelyn	Cze_chr12	142854	147396	49	100	4542	9542	0.492559	73.4018	0.440224	cc	240	325	240	2454	OG0003150	core	2454	OG0011524	accessory	8093	gc_low	Cze_chr12_142854_147396	0.415447	0	3.6021	-0.212105	0.0573428	-0.000826413	0.415166	0.000280644	0.442808	-0.00258372	0.784991	-0.292432	71.4478	1.95401	0.954435	0.0145918	2.39803	-0.0160273	0	0	99.1732	0.826795	0.0108047	3238	3.33686e-06	DHH_Jocelyn_group2842
DHH_Jocelyn	Ind_chr10	1589397	1593735	49	100	4338	9338	0	73.2277	0.432827	cc	8337	21391	8337	3419	OG0009563	accessory	3419	OG0011519	accessory	44507	gc_low	Ind_chr10_1589397_1593735	0.390816	0	3.8623	-0.328298	0.0559685	-0.00130508	0.392463	-0.00164738	0.421409	0.0114183	0.00486377	-0.00486377	73.5002	-0.27256	0.928823	0.000754556	1.85699	2.06401	0	0	99.9999	9.06781e-05	0.00469172	3238	1.44896e-06	DHH_Jocelyn_group2010
DHH_Jocelyn	IPO323_chr10	1556159	1560200	49	100	4041	9041	0	72.3482	0.401639	cc	1	7321	1	8976	OG0009563	accessory	8976	OG0011669	accessory	29384	gc_low	Ipo_chr10_1556159_1560200	0.394043	0	3.8623	0.0907021	0.0559685	0.000856745	0.392463	0.00157962	0.421409	-0.0197697	0.00486377	-0.00486377	73.5002	-1.15204	0.928823	0.00173265	1.85699	-1.55599	0	0	99.9999	9.06781e-05	0.00350452	3238	1.08231e-06	DHH_Jocelyn_group2010
DHH_Jocelyn	IPO323_chr12	468359	472317	49	100	3958	8958	0	69.8147	0.437825	cc	4394	205	205	3171	OG0009633	accessory	3171	OG0003249	core	9830	gc_low	Ipo_chr12_468359_472317	0.415136	0	3.3622	0.138801	0.0464049	0.000228853	0.416931	-0.00179503	0.464639	-0.0268144	4.9349	-4.9349	58.2341	11.5806	1.02434	0.0434555	2.85817	-0.544171	0	0	99.9665	0.0334711	0.0521464	3238	1.61045e-05	DHH_Jocelyn_group2937
DHH_Jocelyn	IPO323_chr8	2118947	2123686	49	100	4739	9739	14.0363	48.66	0.479008	cc	7539	18478	7539	951	OG0008855	core	951	OG0008856	core	2985	gc_low	Ipo_chr8_2118947_2123686	0.44472	0	2.98621	-0.00720592	0.0452222	-0.000132678	0.443915	0.000805396	0.478909	9.89984e-05	13.8919	0.144462	48.8595	-0.199498	0.838	-0.00466655	3.84364	0.033357	0	0	99.9995	0.000460427	0.00191178	3238	5.90421e-07	DHH_Jocelyn_group11867
DHH_Jocelyn	Ira26_chr15	286083	293546	49	100	7463	12463	0	70.6812	0.527989	ac	1401	2728	1401	4399	OG0011039	core	4399	OG0012459	accessory	9547	gc_low	Ira26_chr15_286083_293546	0.43255	0.91	3.58822	0.0547769	0.0707144	0.000625893	0.433056	-0.000506368	0.525847	0.00214209	0.876088	-0.876088	70.2076	0.473629	1.07455	0.00878057	3.0907	0.056302	0	0	98.5899	1.4101	0.00700559	3238	2.16356e-06	DHH_Jocelyn_group3954
DHH_Jocelyn	Ira26_chr6	1297982	1305561	49	99.7625	7579	12579	21.5836	60.2512	0.527189	cc	63195	67868	63195	387	OG0000108	core	452	OG0000108	core	387	gc_low	Ira26_chr6_1297982_1305561	0.416381	0	2.94528	-0.356282	0.0651829	-0.00156342	0.414881	0.00150036	0.490414	0.0367745	14.3534	7.23015	70.775	-10.5238	1.14924	-0.0326508	2.25973	2.54127	0	0	98.9543	0.80818	0.0176605	3238	5.45415e-06	DHH_Jocelyn_group9951
DHH_Jocelyn	Ira26_chr8	298884	306450	49	100	7566	12566	24.2002	60.2101	0.557777	cc	131221	9890	9890	274	OG0008354	core	704	OG0008355	core	274	gc_low	Ira26_chr8_298884_306450	0.444719	0.03	2.95194	-0.512936	0.0648003	-0.00334262	0.436408	0.00831122	0.497797	0.0599804	12.7494	11.4508	65.7709	-5.56081	0.977232	0.100893	3.25464	0.740363	0	0	93.4139	6.58612	0.0263614	3238	8.14125e-06	DHH_Jocelyn_group12036
DHH_Jocelyn	Ira48_chr10	1660231	1664185	49	100	3954	8954	0	50.134	0.454218	cc	302	14463	302	1217	OG0014496	singleton	1217	OG0010270	accessory	3177	gc_low	Ira48_chr10_1660231_1664185	0.41563	0	3.1786	-0.0925983	0.048396	0.00132608	0.424092	-0.00846226	0.467834	-0.0136164	7.37442	-7.37442	53.309	-3.17501	0.922083	-0.0815036	2.95308	-0.47208	0	0	99.9668	0.0331784	0.111713	3238	3.45005e-05	DHH_Jocelyn_group2010
DHH_Jocelyn	Ira48_chr19	60386	66153	49	100	5767	10767	0	67.2146	0.5006	ac	272	1244	272	4161	OG0003792	core	4161	OG0011241	accessory	4748	gc_low	Ira48_chr19_60386_66153	0.417698	0.97	3.48397	0.13503	0.073998	0.0022837	0.42163	-0.00393182	0.512689	-0.0120893	2.33762	-2.33762	64.6671	2.54757	1.14627	0.0323	2.50176	-0.0657574	0	0	97.8894	2.11057	0.0104077	3238	3.21424e-06	DHH_Jocelyn_group4671
DHH_Jocelyn	Ira48_chr3	1615027	1620422	49	100	5395	10395	0	96.71	0.448421	cc	2	341	2	3565	OG0005188	core	10700	OG0005189	core	3565	gc_low	Ira48_chr3_1615027_1620422	0.432983	0	3.28625	0.265754	0.0686999	-0.000139093	0.429356	0.00362689	0.474481	-0.0260597	11.3549	-11.3549	74.5998	22.1102	1.07555	-0.0262841	2.21248	-1.73548	0	0	98.0036	1.99637	0.0195687	3238	6.04345e-06	DHH_Jocelyn_group7380
DHH_Jocelyn	Ira48_chr4	251759	259259	49	100	7500	12500	0	69.616	0.456218	cc	26847	1299	1299	1509	OG0010888	accessory	1509	OG0010396	accessory	4275	gc_low	Ira48_chr4_251759_259259	0.442349	0	2.76902	0.409985	0.0603449	0.00574527	0.453268	-0.0109194	0.460353	-0.00413468	1.40983	-1.40983	79.2136	-9.59756	0.767098	0.353505	2.88634	0.227656	0	0	82.9795	17.0205	0.031864	3238	9.84066e-06	DHH_Jocelyn_group7865
DHH_Jocelyn	Ira48_chr5	1567032	1574001	49	100	6969	11969	12.6911	79.1127	0.498201	cc	1	13020	1	474	OG0006882	core	9544	OG0006883	core	474	gc_low	Ira48_chr5_1567032_1574001	0.44966	0	2.76851	-0.0915107	0.0604517	-0.000229351	0.447541	0.00211945	0.495607	0.00259388	12.4209	0.270191	78.6883	0.424443	1.04482	0.00923927	0.67367	-0.37267	0	0	98.8324	1.16756	0.00840133	3238	2.5946e-06	DHH_Jocelyn_group9453
DHH_Jocelyn	Isr_chr1	108095	115499	49	100	7404	12404	9.36795	62.8991	0.521391	cc	294	84247	294	738	OG0009397	accessory	738	OG0000532	core	1052	gc_low	Isr_chr1_108095_115499	0.435334	0.2	3.13152	-0.26252	0.0678315	-0.00174131	0.432747	0.00258704	0.517248	0.00414306	6.83433	2.53361	63.8733	-0.974279	1.07591	0.0114657	2.5011	-0.031096	0	0	93.8295	6.17054	0.00878643	3238	2.71354e-06	DHH_Jocelyn_group97
DHH_Jocelyn	Isr_chr17	306034	310376	49	100	4342	9342	0	46.4783	0.483806	ac	5288	44988	5288	4905	OG0000021	accessory	22832	OG0010611	core	4905	gc_low	Isr_chr17_306034_310376	0.444863	0.39	3.48149	0.209507	0.0429474	-0.00557864	0.436498	0.00836471	0.46744	0.0163656	2.45804	-2.45804	56.7784	-10.3002	1.07797	0.30298	2.93924	0.783756	0	0	98.7593	1.24065	0.376546	3238	0.00011629	DHH_Jocelyn_group4284
DHH_Jocelyn	Isr_chr2	3627118	3631656	49	100	4538	9538	0	88.3414	0.437825	cc	285	470	285	39364	OG0009754	accessory	39364	OG0004757	core	45123	gc_low	Isr_chr2_3627118_3631656	0.421904	0	4.30942	0.285585	0.0588375	-0.00108583	0.418599	0.00330497	0.443469	-0.00564432	0.147946	-0.147946	80.8358	7.50553	0.960241	0.00794035	2.45193	0.0040747	0	0	99.6796	0.320446	0.0147934	3238	4.56867e-06	DHH_Jocelyn_group6095
DHH_Jocelyn	Isr_chr2	3632125	3639619	49	100	7494	12494	0	84.9368	0.419032	cc	470	1414	470	37160	OG0009754	accessory	44371	OG0004757	core	37160	gc_low	Isr_chr2_3632125_3639619	0.433601	0	3.5783	0.991697	0.0634075	0.0029915	0.437552	-0.00395067	0.457125	-0.0380934	11.1725	-11.1725	75.2946	9.64216	0.891465	0.202131	2.45672	0.216284	0	0	88.9662	11.0338	0.0210515	3238	6.50138e-06	DHH_Jocelyn_group6095
DHH_Jocelyn	Isr_chr5	1214800	1222339	49	100	7539	12539	27.7534	60.1244	0.528589	cc	11494	16973	11494	669	OG0006724	core	853	OG0006725	core	669	gc_low	Isr_chr5_1214800_1222339	0.43113	0	3.28625	-0.460246	0.0686999	-0.000447925	0.429356	0.00177389	0.474481	0.0541083	11.3549	16.3985	74.5998	-14.4754	1.07555	0.0709199	2.21248	1.84852	0	0	98.0036	1.99637	0.0150492	3238	4.64768e-06	DHH_Jocelyn_group9343
DHH_Jocelyn	Isr_chr6	1496032	1500644	49	100	4612	9612	8.97836	47.9817	0.490804	cc	3577	3376	3376	1612	OG0007523	core	5489	OG0007524	core	1612	gc_low	Isr_chr6_1496032_1500644	0.415943	0	3.3622	-0.154199	0.0464049	0.000228853	0.416931	-0.000988025	0.464639	0.0261646	4.9349	4.04346	58.2341	-10.2524	1.02434	-0.00846807	2.85817	0.670829	0	0	99.9665	0.0334711	0.0438544	3238	1.35437e-05	DHH_Jocelyn_group10639
DHH_Jocelyn	Isr_chr9	1814229	1819257	49	0	5028	10028	0	84.1245	0.502399	cc	104	715	104	0	OG0000208	accessory	0	OG0000208	accessory	0	gc_moderate	Isr_chr9_1814229_1819257	0.548777	0	2.67251	-2.67251	0.0600509	-0.0600509	0.483049	0.0657281	0.505254	-0.00285448	14.3382	-14.3382	68.0323	16.0922	0.562113	-1.07143	2.39763	-0.376627	0	1	13.7816	-13.7816	0.0622778	3238	1.92334e-05	DHH_Jocelyn_group12785
DHH_Jocelyn	Ken_chr10	591225	595716	49	100	4491	9491	0	70.7934	0.431427	cc	349	267	267	12724	OG0002479	core	12724	OG0002480	core	16299	gc_low	Ken_chr10_591225_595716	0.40517	0	3.6021	0.502895	0.0573428	0.00442374	0.415166	-0.00999636	0.442808	-0.0113807	0.784991	-0.784991	71.4478	-0.654405	0.954435	0.004413	2.39803	0.0299727	0	0	99.1732	0.826795	0.0192417	3238	5.94245e-06	DHH_Jocelyn_group1839
DHH_Jocelyn	Ken_chr2	922733	930264	49	0	7531	12531	6.87096	71.2393	0.476609	cc	29635	1105	1105	0	OG0013126_OG0012168	singleton	0	OG0013126_OG0012168	singleton	0	gc_low	Ken_chr2_922733_930264	0.522411	0.01	2.02089	-2.02089	0.050095	-0.0269326	0.472122	0.0502895	0.465967	0.0106419	3.32422	3.54674	76.6725	-5.43318	0.481226	-0.76694	2.89095	0.153052	0.06	0.94	59.8677	-59.8677	0.0597468	3238	1.84518e-05	DHH_Jocelyn_group5262
DHH_Jocelyn	Ore_chr5	1851402	1855949	49	100	4547	9547	0	63.1088	0.460816	cc	281	290	281	2710	OG0006954	core	2710	OG0006955	core	3077	gc_low	Ore_chr5_1851402_1855949	0.413192	0.05	3.74374	-0.310744	0.0625426	-0.00170253	0.407813	0.00537933	0.455182	0.00563371	0.0242248	-0.0242248	63.2139	-0.105016	0.948274	-0.0206142	2.45031	-0.000315252	0	0	99.9475	0.0524702	0.0154011	3238	4.75635e-06	DHH_Jocelyn_group9530
DHH_Jocelyn	Tun_chr1	5340857	5344825	49	100	3968	8968	0	74.4871	0.434026	cc	1	2289	1	7457	OG0000114	core	7457	OG0000114	core	9855	gc_low	Tun_chr1_5340857_5344825	0.408581	0	3.44617	0.426826	0.0455923	0.00443853	0.419618	-0.0110371	0.455531	-0.0215045	5.63329	-5.63329	60.0916	14.3954	0.957593	0.0741528	2.29639	-1.99539	0	0	99.9893	0.0106739	0.0248947	3238	7.6883e-06	DHH_Jocelyn_group28
DHH_Jocelyn	Tun_chr13	1213753	1219617	49	100	5864	10864	7.86082	79.3906	0.462415	cc	382	1	1	1647	OG0003766	core	1647	OG0003767	core	9414	gc_low	Tun_chr13_1213753_1219617	0.412333	0	2.94528	0.271718	0.0651829	0.0015249	0.414881	-0.00254764	0.490414	-0.0279995	14.3534	-6.49262	70.775	8.61562	1.14924	0.0634272	2.25973	-1.95873	0	0	98.9543	1.04568	0.0135156	3238	4.17407e-06	DHH_Jocelyn_group3591
DHH_Jocelyn	Tun_chr15	235777	243305	49	100	7528	12528	0	69.5642	0.465414	ac	1314	5084	1314	3088	OG0011405	accessory	3279	OG0011229	accessory	3088	gc_low	Tun_chr15_235777_243305	0.433601	0.03	2.95194	0.538064	0.0648003	0.00345169	0.436408	-0.00280679	0.497797	-0.0323826	12.7494	-12.7494	65.7709	3.79328	0.977232	0.115451	3.25464	-0.135637	0	0	93.4139	6.58612	0.017085	3238	5.27641e-06	DHH_Jocelyn_group3859
DHH_Jocelyn	Tun_chr5	2545936	2553453	49	100	7517	12517	0	97.1159	0.456218	cc	362	3660	362	3287	OG0013313	accessory	3287	OG0007040	core	17806	gc_low	Tun_chr5_2545936_2553453	0.43524	0	2.76902	0.747985	0.0603449	0.0100689	0.453268	-0.0180284	0.460353	-0.00413468	1.40983	-1.40983	79.2136	17.9024	0.767098	0.0106796	2.88634	-0.326344	0	0	82.9795	17.0205	0.044539	3238	1.37551e-05	DHH_Jocelyn_group9701
DHH_Jocelyn	Tun_chr7	1945144	1952708	49	97.2501	7564	12564	1.86246	60.2038	0.543583	cc	4790	97022	4790	0	OG0000139	accessory	0	OG0000139	accessory	0	gc_low	Tun_chr7_1945144_1952708	0.453675	0	1.5577	-1.5577	0.0610514	-0.0011379	0.443569	0.0101056	0.486144	0.0574388	8.10121	-6.23874	72.0774	-11.8737	0.893461	0.111944	2.56684	1.11316	0	0	75.3241	21.926	0.0326464	3238	1.00823e-05	DHH_Jocelyn_group11634
DHH_Jocelyn	Ukr_chr10	1654813	1658850	49	100	4037	9037	0	72.336	0.428029	cc	6674	7497	6674	13875	OG0009563	accessory	29100	OG0011519	accessory	13875	gc_low	Ukr_chr10_1654813_1658850	0.39338	0	4.08932	0.0526746	0.0554818	-0.000509566	0.392751	0.000629224	0.435261	-0.00723227	0.0204388	-0.0204388	77.4157	-5.07976	0.93219	0.0243313	2.20381	1.62019	0	0	99.9996	0.000381053	0.00579001	3238	1.78814e-06	DHH_Jocelyn_group2010
DHH_Jocelyn	Ukr_chr12	40021	43656	49	100	3635	8635	0	65.6514	0.456018	cc	180	414	180	3649	OG0003145	core	5505	OG0003146	core	3649	gc_low	Ukr_chr12_40021_43656	0.456508	0.33	3.47918	0.0828235	0.0426485	-0.00744161	0.440505	0.0160033	0.465756	-0.00973832	2.18206	-2.18206	59.3922	6.25921	1.04653	-0.0697866	2.78991	-0.531911	0	0	97.9522	2.04781	0.430114	3238	0.000132833	DHH_Jocelyn_group2642
DHH_Jocelyn	Ukr_chr6	1861851	1868015	49	100	6164	11164	0	82.2375	0.446222	cc	244	395	244	1903	OG0010451	accessory	1903	OG0007643	core	25832	gc_low	Ukr_chr6_1861851_1868015	0.449675	0	2.96179	0.318212	0.0737928	0.017004	0.466511	-0.016836	0.478099	-0.0318773	7.55521	-7.55521	74.5465	7.69104	0.799823	0.264007	2.39998	-0.0109762	0	0	55.3189	44.6811	0.0376383	3238	1.16239e-05	DHH_Jocelyn_group10654
DHH_Jocelyn	Yem_chr1	548169	552826	49	100	4657	9657	11.6703	54.3647	0.479408	cc	585	904	585	1374	OG0000614	core	3342	OG0000615	core	1374	gc_low	Yem_chr1_548169_552826	0.417012	0	3.11268	0.025324	0.0481662	0.00155587	0.426044	-0.00903207	0.475598	0.00380958	10.8627	0.80761	52.6416	1.72312	0.941544	0.0751231	3.09793	-0.329932	0	0	99.9893	0.0106766	0.018628	3238	5.75294e-06	DHH_Jocelyn_group211
DHH_Jocelyn	Yem_chr12	420285	424815	49	93.0464	4530	9530	4.44911	61.8363	0.486605	cc	240	319	240	1362	OG0009630	accessory	1362	OG0003214	core	2077	gc_low	Yem_chr12_420285_424815	0.440361	0	3.50534	-0.371344	0.0550607	-0.00626513	0.422508	0.0178532	0.455163	0.0314422	1.79444	2.65467	69.2636	-7.42726	0.930934	-0.060468	2.39692	-0.0149215	0	0	97.3958	-4.34942	0.0358221	3238	1.1063e-05	DHH_Jocelyn_group2884
DHH_Jocelyn	Yem_chr1516	826569	831116	49	100	4547	9547	0	56.3004	0.454018	ac	281	1503	281	6916	OG0012459	core	6916	OG0011039	core	9384	gc_low	Yem_chr1516_826569_831116	0.397946	0.05	3.74374	0.0962555	0.0625426	0.00323879	0.407813	-0.00986667	0.455182	-0.00116429	0.0242248	-0.0242248	63.2139	-6.91344	0.948274	0.01657	2.45031	-0.000315252	0	0	99.9475	0.0524702	0.0159425	3238	4.92355e-06	DHH_Jocelyn_group4058
DHH_Jocelyn	Yem_chr5	805137	812645	49	100	7508	12508	16.5814	60.0256	0.527189	cc	29040	20255	20255	875	OG0006625	core	875	OG0006626	core	1043	gc_low	Yem_chr5_805137_812645	0.426807	0	2.86364	0.0793585	0.0643663	0.00944474	0.428198	-0.00139129	0.504766	0.0224228	25.4917	-8.91028	59.8589	0.166724	0.685034	0.383459	3.23533	1.07167	0	0	80.2427	19.7573	0.0280512	3238	8.66312e-06	DHH_Jocelyn_group9177
DHH_Jocelyn	Yem_chr8	2155475	2162861	49	100	7386	12386	0	72.6062	0.419832	cc	16	4871	16	13230	OG0008890	core	13230	OG0008891	core	57363	gc_low	Yem_chr8_2155475_2162861	0.422483	0	3.3572	0.764795	0.0688538	0.00341301	0.428091	-0.00560766	0.465033	-0.0452011	9.22892	-9.22892	73.8987	-1.29249	1.06148	0.0294259	2.06998	-0.839977	0	0	97.0242	2.97578	0.0168437	3238	5.20189e-06	DHH_Jocelyn_group11944
DHH_Laura	1A5_chr6	2014882	2023203	84	98.5819	8321	13321	3.8961	69.0038	0.502399	cc	17783	270	270	500	OG0009974	accessory	500	OG0007662	core	1031	gc_low	1A5_chr6_2014882_2023203	0.436818	1	2.78065	-0.0806539	0.0532395	0.00168816	0.437136	-0.000318099	0.494883	0.00751609	2.90808	0.988022	75.0605	-6.0567	0.901262	0.00451316	1.58871	0.844293	0	0	99.5058	-0.923937	0.00327684	4424	7.40695e-07	DHH_Laura_group10699
DHH_Laura	1A5_chr7	1354799	1363074	84	60.423	8275	13275	0	67.3145	0.535586	cc	575	5455	575	579	OG0010766	accessory	597	OG0010767	accessory	579	gc_low	1A5_chr7_1354799_1363074	0.46653	1	2.03909	0.723913	0.0453273	-0.00011939	0.461244	0.00528579	0.518009	0.0175769	14.06	-14.06	68.2202	-0.90572	0.770519	-0.063805	3.12941	-0.36941	0	0	61.2029	-0.779912	0.049829	4424	1.12633e-05	DHH_Laura_group11542
DHH_Laura	1E4_chr3	1496788	1505288	84	52.9412	8500	13500	23.3185	62.963	0.536785	cc	9877	44168	9877	465	OG0005162	core	602	OG0000183	core	465	gc_low	1E4_chr3_1496788_1505288	0.466123	0.95	1.43365	1.23435	0.0433586	0.00704829	0.471886	-0.00576348	0.536538	0.000247282	13.6097	9.70881	64.5342	-1.5712	0.905348	0.078392	3.78673	0.208268	0	0	60.1044	-7.16321	0.0411344	4424	9.298e-06	DHH_Laura_group7346
DHH_Laura	3D1_chr1	2207627	2213696	84	52.6611	6069	11069	14.3012	76.6013	0.484006	cc	12317	91	91	879	OG0001094	core	879	OG0013756	accessory	8190	gc_low	3D1_chr1_2207627_2213696	0.448165	1	2.27398	0.670022	0.0457814	-0.00396399	0.453291	-0.00512604	0.514669	-0.0306631	17.2343	-2.93307	68.7396	7.86173	0.79116	-0.0349762	3.03216	-1.06816	0	0	69.3197	-16.6586	0.0470852	4424	1.06431e-05	DHH_Laura_group566
DHH_Laura	3D7_chr1	1506515	1514791	84	100	8276	13276	5.09943	62.3381	0.54978	cc	14947	225167	14947	636	OG0011169	accessory	3835	OG0000317	core	636	gc_low	3D7_chr1_1506515_1514791	0.423042	1	2.42233	0.381669	0.0562142	0.00346029	0.431009	-0.00796738	0.512765	0.0370153	10.5293	-5.42983	68.8191	-6.48106	0.919336	0.0194392	3.45494	0.720059	0	0	85.3377	14.6623	0.0397984	4424	8.99602e-06	DHH_Laura_group467
DHH_Laura	3D7_chr19	51525	59024	84	100	7499	12499	0	75.318	0.505598	ac	455	12	12	2123	OG0010323	core	7920	OG0010854	accessory	2123	gc_low	3D7_chr19_51525_59024	0.451181	0.22	3.25889	0.0681056	0.0662444	-0.00340538	0.44708	0.00410053	0.48581	0.0197876	1.87394	-1.87394	79.5171	-4.19908	1.17563	0.0435968	1.69701	-0.583006	0	0	99.8281	0.171871	0.0278088	4424	6.28589e-06	DHH_Laura_group4848
DHH_Laura	Arg_chr12	1213202	1221363	84	100	8161	13161	13.1297	62.009	0.541583	cc	9124	24019	9124	0	OG0013902	singleton	0	OG0013902	singleton	0	gc_low	Arg_chr12_1213202_1221363	0.437184	1	0.567478	-0.567478	0.056234	0.00389258	0.448714	-0.0115296	0.52124	0.0203433	9.49343	3.63627	63.0197	-1.01069	1.01401	0.025151	3.35906	0.600937	0	0	99.5315	0.468505	0.0344807	4424	7.79402e-06	DHH_Laura_group3067
DHH_Laura	Arg_chr12	545084	553572	84	99.1517	8488	13488	11.2248	64.5388	0.520792	cc	1292	25123	1292	197	OG0011810	accessory	3061	OG0003256	core	197	gc_low	Arg_chr12_545084_553572	0.45502	1	2.29304	0.00395955	0.05526	-0.00214061	0.455204	-0.000184372	0.521366	-0.000573633	11.4679	-0.243134	69.5157	-4.9768	1.07212	-0.0488602	3.0356	0.0763974	0	0	97.3578	1.79399	0.0496395	4424	1.12205e-05	DHH_Laura_group2947
DHH_Laura	Arg_chr20	248058	256554	84	99.3644	8496	13496	0	66.5605	0.548581	ac	4882	1327	1327	0	OG0011561	accessory	0	OG0011561	accessory	0	gc_low	Arg_chr20_248058_256554	0.471335	0.9	1.14653	-1.14653	0.0493654	-0.00144496	0.465586	0.00574879	0.536364	0.012217	8.58019	-8.58019	65.6613	0.899201	0.975343	0.0720709	3.44803	-0.32503	0	0	76.6457	22.7187	0.0332473	4424	7.51521e-06	DHH_Laura_group6307
DHH_Laura	Aus_chr6	1789868	1796121	84	100	6253	11253	0	99.7423	0.45002	cc	30	1	1	0	OG0014092	singleton	0	OG0014092	singleton	0	gc_low	Aus_chr6_1789868_1796121	0.439573	1	2.13067	-2.13067	0.0627929	0.0007243	0.442771	-0.00319837	0.504462	-0.0544424	9.09193	-9.09193	75.3914	24.3509	1.14139	-0.00971804	2.56002	-2.25902	0	0	99.3036	0.696374	0.0326909	4424	7.38945e-06	DHH_Laura_group10067
DHH_Laura	Can_chr1	168475	176936	84	0	8461	13461	15.0806	62.8557	0.536785	cc	92956	75891	75891	0	OG0000208_OG0014202	singleton	0	OG0000208_OG0014202	singleton	0	gc_moderate	Can_chr1_168475_176936	0.513728	0.95	1.43365	-1.43365	0.0433586	-0.0433586	0.471886	0.0418415	0.536538	0.000247282	13.6097	1.47089	64.5342	-1.67851	0.905348	-0.496897	3.78673	1.09327	0	0	60.1044	-60.1044	0.0917884	4424	2.07478e-05	DHH_Laura_group126
DHH_Laura	Can_chr10	820240	828693	84	100	8453	13453	15.8924	62.8336	0.536785	cc	52143	93615	52143	474	OG0002557	core	474	OG0002558	core	1454	gc_low	Can_chr10_820240_828693	0.444798	1	2.46633	0.210673	0.059676	-0.00520038	0.443935	0.000862805	0.514184	0.0226006	11.5971	4.29525	72.532	-9.69845	1.10062	-0.0600259	2.90633	1.81067	0	0	99.4602	0.539772	0.057978	4424	1.31053e-05	DHH_Laura_group1968
DHH_Laura	Can_chr13	940225	946946	84	100	6721	11721	13.2156	76.4525	0.502999	cc	260	23539	260	88	OG0000101	core	9994	OG0000101	core	88	gc_low	Can_chr13_940225_946946	0.434605	1	2.56073	-0.611727	0.0745328	-0.000165677	0.433289	0.00131583	0.487251	0.0157481	8.49955	4.71605	80.2669	-3.81438	1.21818	0.0300731	2.04814	0.368858	0	0	99.7772	0.222813	0.0236027	4424	5.33514e-06	DHH_Laura_group3180
DHH_Laura	Can_chr7	791955	800242	84	0	8287	13287	17.0768	62.3692	0.532987	cc	10368	3247	3247	0	OG0012168_OG0013561	singleton	0	OG0012168_OG0013561	singleton	0	gc_low	Can_chr7_791955_800242	0.513236	1	2.53366	-2.53366	0.0558996	-0.0134041	0.446326	0.06691	0.531574	0.00141347	8.1149	8.96194	63.188	-0.818783	0.948671	-0.618127	3.70575	-0.193746	0	0	93.3726	-93.3726	0.130886	4424	2.95854e-05	DHH_Laura_group11020
DHH_Laura	Chi_chr2	1930500	1937108	84	100	6608	11608	0	100	0.458217	cc	1	1	1	9057	OG0004269	core	23149	OG0011339	accessory	9057	gc_low	Chi_chr2_1930500_1937108	0.44346	1	3.13807	0.818926	0.0688825	-0.00242684	0.442644	0.000815885	0.483913	-0.0256956	3.59715	-3.59715	83.8638	16.1362	1.18775	0.0415762	1.52701	-1.22601	0	0	99.6701	0.329916	0.044005	4424	9.94687e-06	DHH_Laura_group5563
DHH_Laura	Cze_chr19	343693	352151	84	100	8458	13458	0	62.8474	0.47381	ac	3569	7440	3569	2642	OG0000001	accessory	15681	OG0010224	accessory	2642	gc_low	Cze_chr19_343693_352151	0.455949	0.22	3.25889	0.163106	0.0662444	-0.00543974	0.44708	0.00886853	0.48581	-0.0120004	1.87394	-1.87394	79.5171	-16.6697	1.17563	-0.080937	1.69701	1.85599	0	0	99.8281	0.171871	0.033349	4424	7.5382e-06	DHH_Laura_group4727
DHH_Laura	Cze_chr5	295706	304211	84	100	8505	13505	0	73.3062	0.513595	cc	11366	1106	1106	767	OG0012026	accessory	767	OG0011991	accessory	16760	gc_low	Cze_chr5_295706_304211	0.459564	1	2.34342	0.541579	0.0542296	0.000698099	0.457711	0.00185306	0.526505	-0.01291	11.5807	-11.5807	68.486	4.82023	1.06403	0.0347352	3.28478	-0.240777	0	0	96.4757	3.52427	0.0461142	4424	1.04236e-05	DHH_Laura_group8995
DHH_Laura	Cze_chr9	1020540	1026021	84	99.6169	5481	10481	11.9359	73.5044	0.498001	cc	5	7339	5	540	OG0009112	core	19343	OG0009113	core	540	gc_low	Cze_chr9_1020540_1026021	0.429968	1	2.74344	-0.0104446	0.0437706	-0.000596987	0.432215	-0.00224673	0.501412	-0.00341135	11.675	0.260926	75.1665	-1.66209	0.921149	0.0106692	0.870588	-0.0925883	0	0	98.7669	0.849912	0.00662995	4424	1.49863e-06	DHH_Laura_group12633
DHH_Laura	Ind_chr6	1932001	1938744	84	100	6743	11743	0	78.6937	0.504198	cc	17754	3	3	500	OG0010919	accessory	500	OG0000006	accessory	6572	gc_low	Ind_chr6_1932001_1938744	0.4375	1	2.71118	-0.0111787	0.0551759	0.000203824	0.43745	5.0437e-05	0.502907	0.00129108	1.61139	-1.61139	74.9049	3.78882	0.913812	0.000561511	1.12022	-0.518221	0	0	99.9315	0.0684913	0.000694987	4424	1.57095e-07	DHH_Laura_group10699
DHH_Laura	IPO323_chr12	42140	48251	84	100	6111	11111	18.3782	76.0868	0.502799	cc	150	30332	150	459	OG0003141	core	3036	OG0003142	core	459	gc_low	Ipo_chr12_42140_48251	0.431724	1	2.59424	0.0687619	0.0711429	-0.00220081	0.430749	0.000975233	0.511287	-0.00848768	14.745	3.63314	73.8933	2.19342	1.24785	0.0666692	2.68921	-0.510208	0	0	99.2002	0.799777	0.0165618	4424	3.74362e-06	DHH_Laura_group2640
DHH_Laura	Ira26_chr14	313165	321758	84	100	8593	13593	0	64.0697	0.543982	ac	6602	926	926	320	OG0011685	accessory	320	OG0011840	singleton	1515	gc_low	Ira26_chr14_313165_321758	0.417971	0.97	2.52531	-0.0183133	0.0732009	0.01179	0.427732	-0.00976101	0.51414	0.0298415	13.9427	-13.9427	73.4594	-9.38968	1.24241	-0.073699	2.93127	0.035732	0	0	99.4876	0.512387	0.0436288	4424	9.86185e-06	DHH_Laura_group3648
DHH_Laura	Ira26_chr4	1286944	1295231	84	99.3242	8287	13287	27.8242	62.3692	0.54938	cc	36250	4633	4633	611	OG0006015	core	694	OG0006016	core	611	gc_low	Ira26_chr4_1286944_1295231	0.438913	1	2.55333	0.233675	0.0559687	0.00121936	0.44604	-0.00712705	0.532044	0.0173356	8.31178	19.5124	63.1229	-0.753635	0.953246	0.0311773	3.72269	-0.0566921	0	0	93.8693	5.45493	0.0319609	4424	7.22443e-06	DHH_Laura_group8479
DHH_Laura	Ira26_chr5	2327661	2336120	84	98.5814	8459	13459	14.0947	64.6556	0.536585	cc	1685	13541	1685	80	OG0007036	core	80	OG0007037	core	829	gc_low	Ira26_chr5_2327661_2336120	0.449512	1	1.93904	-0.0310416	0.0636898	-0.00220702	0.446451	0.00306112	0.536181	0.000403747	14.0567	0.0379246	64.8905	-0.234853	1.14508	-0.0177416	3.188	0.0390016	0	0	99.5739	-0.992513	0.00545233	4424	1.23244e-06	DHH_Laura_group9699
DHH_Laura	Ira26_chr7	1192905	1201392	84	98.8806	8487	13487	20.5086	62.9273	0.555978	cc	97985	7381	7381	800	OG0008081	core	1049	OG0008082	core	800	gc_low	Ira26_chr7_1192905_1201392	0.470468	1	2.40874	0.495258	0.0497837	-0.00321951	0.465787	0.00468052	0.541962	0.0140159	15.1514	5.35721	64.8102	-1.88294	1.01935	0.0146975	3.72662	0.141379	0	0	91.434	7.44666	0.024675	4424	5.57754e-06	DHH_Laura_group11122
DHH_Laura	Ira26_chr7	1574722	1583215	84	94.1952	8493	13493	15.4228	62.9437	0.535986	cc	11626	76627	11626	346	OG0008190	core	346	OG0010991	accessory	622	gc_low	Ira26_chr7_1574722_1583215	0.470468	1	1.75124	0.788764	0.0473805	-0.000138203	0.47121	-0.000741807	0.535405	0.000581201	15.2461	0.176716	63.2245	-0.280796	0.994158	0.014317	4.02236	0.0426414	0	0	94.3244	-0.129225	0.00301502	4424	6.81514e-07	DHH_Laura_group11615
DHH_Laura	Ira26_chr7	2608242	2616583	84	99.0049	8341	13341	0	62.5216	0.547381	cc	18422	8913	8913	157	OG0010142	accessory	157	OG0010143	accessory	810	gc_low	Ira26_chr7_2608242_2616583	0.44452	0.98	2.36343	-0.164431	0.0666925	0.00292776	0.442731	0.00178926	0.527082	0.0202994	10.0054	-10.0054	64.5495	-2.02796	1.02032	0.196759	3.28277	0.667229	0	0	89.45	9.55487	0.070384	4424	1.59096e-05	DHH_Laura_group11640
DHH_Laura	Ira26_chr8	2171411	2177207	84	0	5796	8296	0	69.865	0.515588	cc	30130	NA	30130	314	OG0013272	accessory	314	chr_end	NA	NA	gc_low	Ira26_chr8_2171411_2177207	0.398946	1	2.93835	-0.440349	0.0880461	-0.00508953	0.402189	-0.00324292	0.479378	0.0362101	0.669199	-0.669199	66.8049	3.06014	1.11979	-0.0044024	3.50868	0.970319	0	0	9.29287	-9.29287	0.00788861	4424	1.78314e-06	DHH_Laura_group11978
DHH_Laura	Ira26_chr9	1682334	1690748	84	100	8414	13414	17.1239	62.7255	0.521991	cc	60155	17657	17657	453	OG0009325	core	1117	OG0009326	core	453	gc_low	Ira26_chr9_1682334_1690748	0.438664	1	2.53172	0.125281	0.0651597	0.00152208	0.440228	-0.0015644	0.512592	0.00939925	10.2475	6.8764	70.915	-8.18952	1.16685	-0.00431088	3.05591	1.19109	0	0	99.4962	0.503827	0.0302699	4424	6.84221e-06	DHH_Laura_group13151
DHH_Laura	Ira48_chr1	3961812	3968729	84	100	6917	11917	15.5996	77.3181	0.496401	cc	17	68769	17	642	OG0012284	accessory	2473	OG0001653	core	642	gc_low	Ira48_chr1_3961812_3968729	0.411245	1	2.66052	0.147479	0.0849479	0.00207744	0.412733	-0.00148788	0.496029	0.000371599	4.53607	11.0635	68.0515	9.26665	1.13222	-0.00571781	2.94555	-1.69055	0	0	62.9903	37.0097	0.0438764	4424	9.91782e-06	DHH_Laura_group947
DHH_Laura	Ira48_chr3	342369	349069	84	98.0448	6700	11700	0	65.735	0.543583	cc	13327	203	203	324	OG0000044	core	3169	OG0014515	singleton	324	gc_low	Ira48_chr3_342369_349069	0.465716	1	0.754736	1.75726	0.0550212	-0.00438833	0.452482	0.0132338	0.514391	0.0291922	8.26596	-8.26596	63.2312	2.50387	1.00379	0.0217575	3.24585	-0.935853	0	0	99.3963	-1.35148	0.0400077	4424	9.04333e-06	DHH_Laura_group6560
DHH_Laura	Ira48_chr5	2226312	2234773	84	100	8461	13461	14.0926	64.6609	0.536785	cc	1685	13541	1685	80	OG0007036	core	80	OG0007037	core	829	gc_low	Ira48_chr5_2226312_2234773	0.445655	1	1.93904	-0.0310416	0.0636898	0.000731501	0.446451	-0.000795882	0.536181	0.000603747	14.0567	0.0358304	64.8905	-0.229602	1.14508	0.00565238	3.188	0.0390016	0	0	99.5739	0.426094	0.00224777	4424	5.08085e-07	DHH_Laura_group9699
DHH_Laura	Ira48_chr7	1156728	1165234	84	100	8506	13506	7.33748	62.9794	0.536585	cc	33712	28059	28059	1279	OG0008038	core	1279	OG0011172	accessory	2029	gc_low	Ira48_chr7_1156728_1165234	0.445201	0.96	2.9077	0.199296	0.0675791	-0.00293176	0.441071	0.00413017	0.535671	0.00091444	11.1541	-3.81666	66.102	-3.12254	1.15008	-0.0165052	3.50238	0.945619	0	0	99.0495	0.950512	0.0221072	4424	4.9971e-06	DHH_Laura_group11086
DHH_Laura	Ira48_chr7	1230405	1238821	84	98.8712	8416	13416	12.5745	62.7311	0.543583	cc	26574	10209	10209	464	OG0008055	core	464	OG0008056	core	2121	gc_low	Ira48_chr7_1230405_1238821	0.435594	0.83	2.56784	0.0991621	0.0683567	-0.00190104	0.438012	-0.00241751	0.53784	0.00574347	11.9762	0.598339	64.4883	-1.75722	1.24093	-0.0187052	2.94876	1.06024	0	0	99.3465	-0.475319	0.0795769	4424	1.79876e-05	DHH_Laura_group11110
DHH_Laura	Ira48_chr7	1707499	1715992	84	94.1952	8493	13493	15.4228	62.9437	0.535986	cc	11626	76627	11626	0	OG0014538	singleton	0	OG0014538	singleton	0	gc_low	Ira48_chr7_1707499_1715992	0.475011	1	1.75124	-1.75124	0.0473805	-0.000816322	0.47121	0.00380119	0.535405	0.000581201	15.2461	0.176716	63.2245	-0.280796	0.994158	-0.0413683	4.02236	0.0426414	0	0	94.3244	-0.129225	0.00637952	4424	1.44202e-06	DHH_Laura_group11615
DHH_Laura	Ira48_chr7	962306	970821	84	100	8515	13515	25.0536	63.0041	0.551579	cc	33923	19583	19583	696	OG0007976	core	810	OG0007977	core	696	gc_low	Ira48_chr7_962306_970821	0.431849	1	2.65677	0.186235	0.0698409	0.00362205	0.433421	-0.00157243	0.519748	0.0318307	14.6501	10.4036	67.7036	-4.69954	1.20012	0.0825706	3.51128	0.780722	0	0	99.6325	0.367517	0.0357929	4424	8.09062e-06	DHH_Laura_group11028
DHH_Laura	Ira48_chr8	2361789	2370265	84	100	8476	13476	0	62.897	0.511595	cc	13964	2805	2805	214	OG0012918	accessory	214	OG0013272	accessory	1532	gc_low	Ira48_chr8_2361789_2370265	0.419669	1	2.4434	-0.111399	0.0823772	0.0021617	0.419554	0.00011487	0.505862	0.0057328	3.02932	-3.02932	65.5977	-2.70066	1.14164	0.0370454	3.19238	0.255622	0	0	82.3342	17.6658	0.0141263	4424	3.1931e-06	DHH_Laura_group11978
DHH_Laura	Ira48_chr8	2373069	2381354	84	0	8285	13285	0	72.9093	0.372251	cc	2805	110	110	314	OG0013272	accessory	314	chr_end	NA	NA	gc_low	Ira48_chr8_2373069_2381354	0.404855	1	2.22315	0.27485	0.0583527	0.00629469	0.423594	-0.0187394	0.48804	-0.115789	11.1208	-11.1208	72.5267	0.382633	0.942555	0.0468348	3.32627	-1.28127	0	0	74.9981	-74.9981	0.0581723	4424	1.31493e-05	DHH_Laura_group11978
DHH_Laura	Ira48_chr8	749930	758206	84	99.1542	8276	13276	27.8548	62.3381	0.533587	cc	115512	5558	5558	146	OG0008443	core	159	OG0008444	core	146	gc_low	Ira48_chr8_749930_758206	0.436703	1	2.27398	-0.106978	0.0457814	0.00417344	0.453291	-0.016588	0.514669	0.0189179	17.2343	10.6205	68.7396	-6.40154	0.79116	0.0668842	3.03216	0.71284	0	0	69.3197	29.8345	0.0624998	4424	1.41274e-05	DHH_Laura_group12150
DHH_Laura	Ira48_chr9	1708124	1716437	84	100	8313	13313	7.83445	62.4427	0.539184	cc	29357	53051	29357	975	OG0009340	core	1458	OG0011507	accessory	975	gc_low	Ira48_chr9_1708124_1716437	0.460523	1	2.87752	0.111481	0.0520238	-0.00342529	0.448392	0.012131	0.531104	0.00808036	6.58442	1.25003	64.4094	-1.96664	0.905173	-0.0654517	3.28996	1.17804	0	0	98.6561	1.34387	0.0475774	4424	1.07544e-05	DHH_Laura_group12923
DHH_Laura	Isr_chr1	1554723	1561962	84	100	7239	12239	11.3571	79.5572	0.502799	cc	6329	3	3	612	OG0000901	core	612	OG0011007	accessory	8243	gc_low	Isr_chr1_1554723_1561962	0.449568	1	2.32275	0.464252	0.0580082	-0.000368042	0.45011	-0.000541579	0.513866	-0.0110673	10.8132	0.543908	72.5965	6.96069	1.10273	0.0451338	2.60334	-2.00134	0	0	98.3951	1.60488	0.0439555	4424	9.9357e-06	DHH_Laura_group482
DHH_Laura	Isr_chr1	2457040	2462776	84	100	5736	10736	21.1997	76.6952	0.497401	cc	95257	3	3	103	OG0001198	core	103	OG0001199	core	18328	gc_low	Isr_chr1_2457040_2462776	0.421815	0.98	2.64536	-0.628359	0.0525868	-0.00398821	0.428624	-0.00680901	0.510688	-0.0132867	8.47641	12.7233	71.5765	5.11868	0.931043	-0.0219523	2.37739	-1.77539	0	0	99.4843	0.51575	0.0432766	4424	9.78223e-06	DHH_Laura_group637
DHH_Laura	Isr_chr1	2955731	2964028	84	100	8297	13297	0	67.5716	0.517793	cc	2103	59259	2103	51	OG0014548	singleton	51	OG0009442	accessory	525	gc_low	Isr_chr1_2955731_2964028	0.426651	1	2.31292	-0.596917	0.0576589	0.00314581	0.430246	-0.00359482	0.516032	0.00176133	6.40829	-6.40829	69.1927	-1.62106	0.949188	-0.00665968	2.94451	0.378493	0	0	98.1294	1.87059	0.0376935	4424	8.52024e-06	DHH_Laura_group749
DHH_Laura	Isr_chr1	4821902	4830193	84	96.4902	8291	13291	31.3897	62.3806	0.540584	cc	14202	50463	14202	40	OG0001981	core	292	OG0001982	core	40	gc_moderate	Isr_chr1_4821902_4830193	0.466075	1	2.10847	-0.495466	0.0473676	-0.0014815	0.456624	0.00945129	0.524835	0.0157489	17.8166	13.573	66.6849	-4.30429	0.812016	-0.00474299	3.38001	0.771989	0	0	77.757	18.7331	0.0354409	4424	8.01106e-06	DHH_Laura_group1178
DHH_Laura	Isr_chr1	81783	90226	84	100	8443	13443	9.85643	71.3829	0.521192	cc	12234	1348	1348	95	OG0000528	core	910	OG0010547	accessory	95	gc_low	Isr_chr1_81783_90226	0.441417	1	2.63934	-0.657337	0.0692995	-0.000583447	0.43974	0.00167668	0.503172	0.01802	8.26535	1.59108	76.5344	-5.15156	1.17632	0.0114088	2.36752	0.762482	0	0	98.4281	1.57187	0.0429727	4424	9.71355e-06	DHH_Laura_group91
DHH_Laura	Isr_chr11	502264	510566	84	100	8302	13302	11.1788	66.0277	0.522991	cc	2020	4147	2020	506	OG0002818	core	5677	OG0002819	core	506	gc_low	Isr_chr11_502264_510566	0.437543	1	2.85185	-0.146853	0.0523869	0.00321888	0.447115	-0.00957213	0.529945	-0.00695395	7.04549	4.13328	64.701	1.32665	0.908262	0.0296258	3.28462	0.0213848	0	0	98.6213	1.37873	0.0363923	4424	8.2261e-06	DHH_Laura_group2126
DHH_Laura	Isr_chr14	200717	209146	84	100	8429	13429	15.0272	65.1649	0.562775	ac	14322	1	1	225	OG0014563	singleton	225	OG0011214	core	1591	gc_low	Isr_chr14_200717_209146	0.441966	0.82	2.53296	-0.178958	0.0683853	-0.00147752	0.438296	0.00366963	0.540767	0.0220077	13.1017	1.9255	64.2594	0.905514	1.24181	-0.0047734	2.71786	-2.41686	0	0	99.5521	0.447905	0.0249951	4424	5.64988e-06	DHH_Laura_group3716
DHH_Laura	Isr_chr15	362067	370387	84	100	8320	13320	0	62.4625	0.541383	ac	10362	5726	5726	899	OG0010835	accessory	899	OG0012179	accessory	4066	gc_low	Isr_chr15_362067_370387	0.426364	0.98	2.64536	0.308641	0.0525868	0.00324507	0.428624	-0.00226001	0.510688	0.0306953	8.47641	-8.47641	71.5765	-9.11409	0.931043	0.0599748	2.37739	1.38061	0	0	99.4843	0.51575	0.0309248	4424	6.99022e-06	DHH_Laura_group3929
DHH_Laura	Isr_chr19	106483	114770	84	99.7949	8287	13287	0	62.3692	0.530188	ac	13824	11853	11853	598	OG0010853	accessory	1780	OG0010854	accessory	598	gc_low	Isr_chr19_106483_114770	0.445079	1	2.55333	0.223675	0.0559687	0.000541239	0.44604	-0.000961053	0.532044	-0.00185644	8.31178	-8.31178	63.1229	-0.753635	0.953246	0.0662976	3.72269	0.351308	0	0	93.8693	5.92555	0.0196368	4424	4.43871e-06	DHH_Laura_group4848
DHH_Laura	Isr_chr2	2630598	2638911	84	100	8313	13313	0	66.3562	0.503399	cc	80805	463	463	3209	OG0004509	core	3209	OG0004510	core	5970	gc_low	Isr_chr2_2630598_2638911	0.433485	0.99	2.54685	0.960148	0.0562491	0.00206911	0.444219	-0.0107345	0.527234	-0.0238348	5.55323	-5.55323	63.7641	2.59211	0.952398	-0.00284342	3.5703	-0.903305	0	0	95.6867	4.31326	0.0419342	4424	9.47881e-06	DHH_Laura_group5839
DHH_Laura	Isr_chr21	250385	258890	84	98.6479	8505	13505	14.2318	62.9767	0.559376	ac	19269	4335	4335	1216	OG0010879	core	1280	OG0011258	core	1216	gc_low	Isr_chr21_250385_258890	0.439528	0.96	2.9077	0.177296	0.0675791	0.00430151	0.441071	-0.00154283	0.535671	0.0237054	11.1541	3.07763	66.102	-3.12528	1.15008	-0.0121482	3.50238	0.134619	0	0	99.0495	-0.401634	0.0324579	4424	7.33677e-06	DHH_Laura_group6504
DHH_Laura	Isr_chr4	1031822	1037933	84	100	6111	11111	19.5032	77.4998	0.505398	cc	3835	16010	3835	220	OG0009836	accessory	19099	OG0005984	core	220	gc_low	Isr_chr4_1031822_1037933	0.424802	0.97	2.52531	-0.181313	0.0732009	-0.000868186	0.427732	-0.00293001	0.51414	-0.00874245	13.9427	5.56047	73.4594	4.04036	1.24241	0.026071	2.93127	0.652732	0	0	99.4876	0.512387	0.0243765	4424	5.51006e-06	DHH_Laura_group8431
DHH_Laura	Isr_chr6	1655420	1663903	84	100	8483	13483	0	83.3123	0.357857	cc	50936	314	314	11505	OG0007569	core	11505	OG0010918	accessory	11587	gc_low	Isr_chr6_1655420_1663903	0.412767	0.99	3.22444	0.836564	0.0721047	0.00452276	0.424192	-0.0114249	0.469217	-0.11136	6.12187	-6.12187	74.8948	8.41749	1.17725	-0.00320271	2.89983	-0.401828	0	0	99.7435	0.256477	0.0455242	4424	1.02903e-05	DHH_Laura_group10048
DHH_Laura	Isr_chr6	1664216	1672698	84	100	8482	13482	0	79.1351	0.478409	cc	314	6413	314	2792	OG0007569	core	20301	OG0010918	accessory	2792	gc_low	Isr_chr6_1664216_1672698	0.413221	0.99	3.22444	0.221564	0.0721047	0.00271444	0.424192	-0.0109709	0.469217	0.00919233	6.12187	-6.12187	74.8948	4.24031	1.17725	-0.0272537	2.89983	-0.401828	0	0	99.7435	0.256477	0.0403132	4424	9.11239e-06	DHH_Laura_group10048
DHH_Laura	Isr_chr6	2000846	2009148	84	98.2173	8302	13302	2.47331	63.2461	0.535586	cc	519	4471	519	1026	OG0009975	accessory	1026	OG0007664	core	1818	gc_low	Isr_chr6_2000846_2009148	0.45165	1	2.87752	0.134481	0.0520238	-0.000938852	0.448392	0.00325798	0.531104	0.00448236	6.58442	-4.11111	64.4094	-1.16324	0.905173	0.0109344	3.28996	-0.573956	0	0	98.6561	-0.438835	0.0247985	4424	5.60546e-06	DHH_Laura_group10713
DHH_Laura	Isr_chr8	1829805	1835797	84	100	5992	10992	0	99.8817	0.44902	cc	14	6798	14	8746	OG0011636	accessory	19703	OG0014600	singleton	8746	gc_low	Isr_chr8_1829805_1835797	0.430787	1	3.18361	0.75839	0.0683897	0.00755965	0.439899	-0.00911161	0.491137	-0.042117	7.28267	-7.28267	82.0879	17.7938	1.12958	0.0574907	1.85706	-0.681063	0	0	96.9898	3.01017	0.0499231	4424	1.12846e-05	DHH_Laura_group12361
DHH_Laura	Isr_chr9	1986852	1995142	84	0	8290	13290	17.2837	75.6132	0.492403	cc	33103	742	742	0	OG0009384_OG0013561	singleton	0	OG0009384_OG0013561	singleton	0	gc_low	Isr_chr9_1986852_1995142	0.485883	1	1.84495	-1.84495	0.0444673	-0.00310203	0.464356	0.0215268	0.513862	-0.0214592	13.8362	3.44747	68.7764	6.83687	0.758774	-0.100139	3.11669	-0.245685	0	0	52.9887	-52.9887	0.0408819	4424	9.24093e-06	DHH_Laura_group12827
DHH_Laura	Ken_chr13	900950	908683	84	97.6335	7733	12733	12.5422	72.7166	0.521991	cc	11	2992	11	1026	OG0003723	core	2379	OG0003722	core	1026	gc_low	Ken_chr13_900950_908683	0.460281	1	3.18361	-0.17161	0.0683897	-0.0136881	0.439899	0.0203824	0.491137	0.030854	7.28267	5.25954	82.0879	-9.37134	1.12958	-0.0903683	1.85706	-0.778063	0	0	96.9898	0.643694	0.0971487	4424	2.19595e-05	DHH_Laura_group3284
DHH_Laura	Ken_chr19	418145	426604	84	100	8459	13459	0	62.8501	0.548381	ac	4224	2718	2718	11597	OG0011423	accessory	22586	OG0013080	accessory	11597	gc_low	Ken_chr19_418145_426604	0.448887	0.99	2.74635	1.31765	0.0663019	-0.00278473	0.43899	0.00989715	0.515852	0.0325287	9.83059	-9.83059	69.5986	-6.74844	1.18243	0.0597564	3.15664	0.277363	0	0	99.5287	0.471284	0.0304509	4424	6.88311e-06	DHH_Laura_group4774
DHH_Laura	Ken_chr2	660354	666999	84	100	6645	11645	10.9833	77.6642	0.504998	cc	102	54313	102	502	OG0003919	core	9336	OG0003920	core	502	gc_low	Ken_chr2_660354_666999	0.439446	1	2.46633	0.235673	0.059676	0.00271102	0.443935	-0.0044892	0.514184	-0.00918643	11.5971	-0.613862	72.532	5.13221	1.10062	0.0104947	2.90633	-0.893329	0	0	99.4602	0.539772	0.0457476	4424	1.03408e-05	DHH_Laura_group5171
DHH_Laura	Ore_chr6	2028696	2037017	84	100	8321	13321	2.94272	70.6929	0.504198	cc	17782	33	33	500	OG0010919	accessory	500	OG0007662	core	1387	gc_low	Ore_chr6_2028696_2037017	0.4375	1	2.71118	-0.0111787	0.0551759	0.000429864	0.43745	5.0437e-05	0.502907	0.00129108	1.61139	1.33133	74.9049	-4.21198	0.913812	0.00361962	1.12022	0.410779	0	0	99.9315	0.0684913	0.00076297	4424	1.72462e-07	DHH_Laura_group10699
DHH_Laura	Ore_chr9	985612	991093	84	98.3032	5481	10481	11.9359	75.8706	0.504398	cc	5	8431	5	540	OG0009112	core	4579	OG0009113	core	540	gc_low	Ore_chr9_985612_991093	0.433707	1	2.74344	-0.0104446	0.0437706	-0.000596987	0.432215	0.00149227	0.501412	0.00298565	11.675	0.260926	75.1665	0.704098	0.921149	-0.00511845	0.870588	-0.0925883	0	0	98.7669	-0.463717	0.00377664	4424	8.5367e-07	DHH_Laura_group12633
DHH_Laura	Tun_chr1	2879988	2888479	84	99.8587	8491	13491	26.0173	62.9383	0.553579	cc	51777	40476	40476	61	OG0001398	core	610	OG0001399	core	61	gc_low	Tun_chr1_2879988_2888479	0.435455	1	2.31934	-0.527335	0.0533307	0.0124469	0.459219	-0.0237641	0.536197	0.0173819	14.619	11.3984	66.2681	-3.32989	1.05038	0.0824851	3.61539	0.99161	0	0	94.5075	5.35113	0.0592546	4424	1.33939e-05	DHH_Laura_group819
DHH_Laura	Tun_chr1	3635724	3644067	84	100	8343	13343	13.8724	62.5272	0.531188	cc	51542	52388	51542	133	OG0012284	accessory	133	OG0001653	core	650	gc_low	Tun_chr1_3635724_3644067	0.428864	1	2.53023	-0.403225	0.0533237	0.00296022	0.430963	-0.00209907	0.511728	0.0194601	10.4681	3.40437	70.6286	-8.10141	0.91474	-0.0150349	2.82425	1.88775	0	0	99.27	0.729954	0.045829	4424	1.03592e-05	DHH_Laura_group947
DHH_Laura	Tun_chr1	645428	653725	84	96.4204	8297	13297	14.853	62.3975	0.541783	cc	130895	41446	41446	125	OG0000659	core	2109	OG0000660	core	125	gc_low	Tun_chr1_645428_653725	0.441558	1	2.31713	-0.217127	0.0566293	-0.00170159	0.434307	0.00725084	0.52191	0.0198729	8.2436	6.60938	67.4523	-5.05481	0.945289	0.000397419	3.31913	1.29787	0	0	97.2332	-0.81276	0.0390121	4424	8.81829e-06	DHH_Laura_group263
DHH_Laura	Tun_chr2	1529980	1538455	84	100	8475	13475	22.3748	62.8942	0.534186	cc	16982	32640	16982	72	OG0004136	core	450	OG0004137	core	72	gc_low	Tun_chr2_1529980_1538455	0.429577	1	2.65677	-0.793765	0.0698409	0.00226581	0.433421	-0.00384443	0.519748	0.0144377	14.6501	7.72471	67.7036	-4.80936	1.20012	-0.0283984	3.51128	0.718722	0	0	99.6325	0.367517	0.033723	4424	7.62273e-06	DHH_Laura_group5427
DHH_Laura	Tun_chr2	2675333	2682537	84	99.4864	7204	12204	18.8873	79.5149	0.508796	cc	6891	53075	6891	46	OG0004458	core	8898	OG0004459	core	46	gc_low	Tun_chr2_2675333_2682537	0.42031	1	2.22315	-0.55115	0.0583527	0.000417659	0.423594	-0.00328442	0.48804	0.0207559	11.1208	7.76645	72.5267	6.98825	0.942555	0.0173303	3.32627	0.511729	0	0	74.9981	24.4883	0.0346034	4424	7.82175e-06	DHH_Laura_group5809
DHH_Laura	Tun_chr3	3230411	3238629	84	100	8218	13218	12.43	65.6453	0.535186	cc	17	24255	17	0	OG0015166	singleton	0	OG0015166	singleton	0	gc_low	Tun_chr3_3230411_3238629	0.444749	0.85	0.435681	-0.435681	0.0562445	-0.000412694	0.446483	-0.00173423	0.527657	0.00752865	10.6814	1.74862	64.3047	1.34064	1.04373	0.0445088	2.43856	-1.18356	0	0	99.3992	0.60084	0.151463	4424	3.42367e-05	DHH_Laura_group6864
DHH_Laura	Tun_chr7	755817	764161	84	100	8344	13344	16.1796	62.53	0.538185	cc	2548	50761	2548	104	OG0007987	core	218	OG0007988	core	104	gc_low	Tun_chr7_755817_764161	0.433409	1	2.53023	-0.509225	0.0533237	0.00160398	0.430963	0.00244593	0.511728	0.0264571	10.4681	5.71149	70.6286	-8.0986	0.91474	0.00647225	2.82425	0.58175	0	0	99.27	0.729954	0.0352301	4424	7.9634e-06	DHH_Laura_group11046
DHH_Laura	Ukr_chr1	3892619	3901105	84	64.8126	8486	13486	6.57719	62.9245	0.536385	cc	7492	23396	7492	58	OG0009460	accessory	609	OG0009461	accessory	58	gc_low	Ukr_chr1_3892619_3901105	0.481826	1	2.40874	-0.637742	0.0497837	-0.00728823	0.465787	0.0160385	0.541962	-0.00557712	15.1514	-8.57424	64.8102	-1.88568	1.01935	-0.14881	3.72662	0.148379	0	0	91.434	-26.6213	0.0489474	4424	1.10641e-05	DHH_Laura_group979
DHH_Laura	Ukr_chr1	5039255	5047633	84	100	8378	13378	11.6759	82.7702	0.463015	cc	1848	459	459	240	OG0002072	core	240	OG0000014	accessory	5136	gc_low	Ukr_chr1_5039255_5047633	0.425068	1	2.56073	-0.178727	0.0745328	0.00638948	0.433289	-0.00822117	0.487251	-0.0242359	8.49955	3.17634	80.2669	2.50332	1.21818	0.0243464	2.04814	0.614858	0	0	99.7772	0.222813	0.0347915	4424	7.86426e-06	DHH_Laura_group1248
DHH_Laura	Ukr_chr20	48983	55328	84	100	6345	11345	0	76.3508	0.490004	ac	9981	2	2	1328	OG0015300	singleton	1328	OG0013498	accessory	102305	gc_low	Ukr_chr20_48983_55328	0.398583	1	2.60171	0.52229	0.0742997	0.01476	0.433527	-0.0349444	0.48729	0.00271427	8.11538	-8.11538	80.3852	-4.03441	1.21557	-0.0239567	2.0042	-1.5272	0	0	99.7563	0.243723	0.107978	4424	2.44073e-05	DHH_Laura_group6245
DHH_Laura	Ukr_chr6	1962128	1967893	84	100	5765	10765	3.64143	84.719	0.465014	cc	17	270	17	1158	OG0010919	accessory	8650	OG0007662	core	1158	gc_low	Ukr_chr6_1962128_1967893	0.43765	1	2.86596	0.198035	0.051125	-0.00456084	0.437072	0.000578024	0.485876	-0.0208622	3.32755	0.313885	78.0155	6.70347	0.890582	-0.0253335	1.51104	-0.256036	0	0	99.6502	0.349834	0.00321397	4424	7.26485e-07	DHH_Laura_group10699
DHH_Laura	Ukr_chr6	976550	982557	84	99.0511	6007	11007	6.72299	75.4702	0.498001	cc	36	26369	36	646	OG0007396	core	33220	OG0011351	accessory	646	gc_low	Ukr_chr6_976550_982557	0.421899	1	2.31292	0.498083	0.0576589	0.000207291	0.430246	-0.00834682	0.516032	-0.0180307	6.40829	0.314703	69.1927	6.27746	0.949188	0.0166501	2.94451	-1.37651	0	0	98.1294	0.921697	0.0322	4424	7.27847e-06	DHH_Laura_group10544
DHH_Laura	Ukr_chr9	1440113	1448401	84	59.1337	8288	13288	9.22637	65.1866	0.511795	cc	1932	43634	1932	370	OG0009227	core	34018	OG0009228	core	370	gc_low	Ukr_chr9_1440113_1448401	0.46061	1	1.84495	0.72405	0.0444673	-0.00174579	0.464356	-0.00374616	0.513862	-0.00206719	13.8362	-4.60983	68.7764	-3.58973	0.758774	0.0325931	3.11669	0.169315	0	0	52.9887	6.14494	0.0399316	4424	9.02613e-06	DHH_Laura_group12728
DHH_Laura	Yem_chr10	1685466	1693763	84	100	8297	13297	0	62.3975	0.533986	cc	9216	55357	9216	68	OG0009545	accessory	419	OG0000253	accessory	68	gc_low	Yem_chr10_1685466_1693763	0.448975	0.99	2.54685	-0.707852	0.0562491	-0.000643364	0.444219	0.0047555	0.527234	0.00675224	5.55323	-5.55323	63.7641	-1.36655	0.952398	0.0178987	3.5703	0.394695	0	0	95.6867	4.31326	0.0371135	4424	8.38914e-06	DHH_Laura_group2011
DHH_Laura	Yem_chr1516	1122158	1130588	84	98.9561	8430	13430	7.63961	62.7699	0.538784	ac	18674	3252	3252	377	OG0010834	core	377	OG0000066	core	1795	gc_low	Yem_chr1516_1122158_1130588	0.43878	0.83	2.56639	0.0106072	0.0683619	0.000354222	0.438032	0.000747597	0.537979	0.000804687	11.9793	-4.33964	64.4596	-1.68971	1.24135	0.0354003	2.94461	0.56739	0	0	99.3514	-0.395297	0.0200431	4424	4.53054e-06	DHH_Laura_group4074
DHH_Laura	Yem_chr2	1036136	1042164	84	100	6028	11028	15.0073	77.3304	0.505998	cc	1	75936	1	846	OG0004062	core	11017	OG0004063	core	846	gc_low	Yem_chr2_1036136_1042164	0.43193	1	2.57072	0.357282	0.0662599	0.000647916	0.439735	-0.00780494	0.525083	-0.0190855	13.3152	1.69209	69.5939	7.73652	1.16903	0.0427379	2.39434	-2.09334	0	0	99.3301	0.669925	0.036756	4424	8.30832e-06	DHH_Laura_group5355
DHH_Laura	Yem_chr2	3293813	3302119	84	100	8306	13306	0	99.7971	0.417033	cc	413	2114	413	26730	OG0009744	accessory	50688	OG0004683	core	26730	gc_low	Yem_chr2_3293813_3302119	0.422535	1	3.81696	0.610043	0.0559377	0.00147641	0.424283	-0.00174771	0.436433	-0.0193995	1.55109	-1.55109	95.5292	4.26787	0.897921	-0.0204841	1.77742	0.839582	0	0	99.7314	0.268632	0.0127681	4424	2.8861e-06	DHH_Laura_group5946
DHH_Laura	Yem_chr2	3347198	3353794	84	100	6596	11596	0	99.8706	0.430628	cc	2114	3	3	3743	OG0004685	core	6890	OG0009746	accessory	3743	gc_low	Yem_chr2_3347198_3353794	0.423217	1	3.81696	-0.243957	0.0559377	0.000346211	0.424283	-0.0010657	0.436433	-0.00580452	1.55109	-1.55109	95.5292	4.34143	0.897921	0.0166085	1.77742	-1.17542	0	0	99.7314	0.268632	0.0151485	4424	3.42417e-06	DHH_Laura_group5995
DHH_Laura	Yem_chr7	1610702	1618991	84	100	8289	13289	14.2599	63.8649	0.545782	cc	60007	2303	2303	425	OG0008134	core	425	OG0010766	accessory	1968	gc_low	Yem_chr7_1610702_1618991	0.454007	1	2.3866	0.242402	0.0509856	-0.000352641	0.448014	0.00599312	0.527393	0.0183892	14.276	-0.016097	66.6398	-2.77499	0.866328	0.0116383	3.35367	0.00832673	0	0	87.8553	12.1447	0.0238312	4424	5.38681e-06	DHH_Laura_group11542
DHH_Laura	Yem_chr7	2080268	2086006	84	100	5738	10738	0	95.9676	0.47441	cc	215	2	2	2970	OG0008222	core	8116	OG0011633	accessory	2970	gc_low	Yem_chr7_2080268_2086006	0.445958	0.99	3.20922	0.263776	0.0681769	0.00121728	0.444283	0.00167494	0.48343	-0.00902032	2.71021	-2.71021	83.9215	12.0461	1.18145	-0.0195775	1.46226	-0.985262	0	0	99.7514	0.24857	0.0180145	4424	4.072e-06	DHH_Laura_group11159
DHH_Laura	Yem_chr8	2252749	2260387	84	0	7638	12638	0	62.4941	0.427629	cc	33067	326	326	3954	OG0015411	singleton	3954	chr_end	NA	NA	gc_low	Yem_chr8_2252749_2260387	0.402137	1	2.93835	0.658651	0.0880461	0.00756869	0.402189	-5.19167e-05	0.479378	-0.0517489	0.669199	-0.669199	66.8049	-4.31079	1.11979	0.000660601	3.50868	-0.993681	0	0	9.29287	-9.29287	0.00986127	4424	2.22904e-06	DHH_Laura_group11978
DHH_Laura	Yem_chr8	501107	509268	84	100	8161	13161	10.8958	62.009	0.47541	cc	4096	8877	4096	0	OG0015408	singleton	0	OG0015408	singleton	0	gc_low	Yem_chr8_501107_509268	0.45306	1	0.754736	-0.754736	0.0550212	-9.35711e-05	0.452482	0.000577792	0.514391	-0.0389808	8.26596	2.62987	63.2312	-1.22221	1.00379	-0.0426245	3.24585	0.366147	0	0	99.3963	0.603748	0.0285023	4424	6.44265e-06	DHH_Laura_group12225
DHH_Laura	Yem_chr9	1950313	1958742	84	100	8429	13429	16.0548	62.7671	0.534786	cc	4889	13842	4889	345	OG0009391	core	3531	OG0009392	core	345	gc_low	Yem_chr9_1950313_1958742	0.436504	0.82	2.53296	0.00604176	0.0683853	0.00123495	0.438296	-0.00179237	0.540767	-0.00598127	13.1017	2.95313	64.2594	-1.49228	1.24181	0.0055016	2.71786	0.97114	0	0	99.5521	0.447905	0.0193234	4424	4.36785e-06	DHH_Laura_group12833
DHH_Lydia	1A5_chr10	614976	619720	54	100	4744	9744	0	53.2635	0.463015	cc	847	2209	847	1694	OG0000173	accessory	1694	OG0002480	core	12349	gc_low	1A5_chr10_614976_619720	0.423602	0.7	3.49594	-0.266942	0.0460312	0.00241602	0.436244	-0.0126423	0.45899	0.00402522	2.65113	-2.65113	68.8809	-15.6174	0.930258	0.018894	2.16596	0.762042	0	0	98.963	1.03698	0.0340747	805	4.23288e-05	DHH_Lydia_group1840
DHH_Lydia	1A5_chr14	40790	43748	54	0	2958	7958	26.7655	40.3116	0.542383	ac	333	2538	333	0	OG0013616_OG0000208	accessory	0	OG0013616_OG0000208	accessory	0	gc_moderate	1A5_chr14_40790_43748	0.538854	0	1.50414e-07	-1.50414e-07	0.00372666	4.83321e-08	0.538854	2.22592e-07	0.54238	2.958e-06	49.1791	-22.4135	40.5131	-0.201443	-0.472214	-8.50402e-06	2.52399	8.00665e-06	1	0	3.60692e-06	-3.60692e-06	1e-06	805	1.24224e-09	DHH_Lydia_group3715
DHH_Lydia	1E4_chr14	73943	76897	54	0	2954	7954	68.9967	40.2816	0.541184	ac	333	6718	333	0	OG0003774	core	0	OG0003774	core	0	gc_low	1E4_chr14_73943_76897	0.538173	0	1.87658e-06	-1.87658e-06	0.00124203	2.0947e-07	0.538174	-5.60103e-07	0.54088	0.000304185	68.9855	0.0112501	38.7123	1.56927	-0.378394	1.59872e-05	2.99059	-0.466588	1	0	4.50004e-05	-4.50004e-05	1e-06	805	1.24224e-09	DHH_Lydia_group3714
DHH_Lydia	1E4_chr18	158508	163177	54	100	4669	9669	0	56.8104	0.423031	ac	3459	907	907	4919	OG0010834	accessory	4919	OG0000402	accessory	14068	gc_low	1E4_chr18_158508_163177	0.416771	0.55	3.80057	-0.108567	0.0561548	-0.00646539	0.402097	0.0146735	0.435535	-0.0125039	3.09584	-3.09584	66.429	-9.61858	0.81407	-0.0827262	2.26003	0.697969	0	0	97.1715	2.8285	0.0361141	805	4.48622e-05	DHH_Lydia_group4517
DHH_Lydia	1E4_chr2	2714848	2719227	54	0	4379	9379	8.65764	46.6894	0.534386	cc	31712	31130	31130	0	OG0014812_OG0000208_OG0000208	accessory	0	OG0014812_OG0000208_OG0000208	accessory	0	gc_moderate	1E4_chr2_2714848_2719227	0.524224	0.99	0.0451101	-0.0451101	0.0140621	-0.000397456	0.523056	0.00116798	0.533755	0.000630784	8.58514	0.0724993	46.7595	-0.0700869	-0.436764	-0.0132364	4.42421	0.0687861	1	0	1.17495	-1.17495	0.00168259	805	2.09018e-06	DHH_Lydia_group5851
DHH_Lydia	1E4_chr20	7949	12247	54	100	4298	9298	0	46.225	0.464014	ac	2783	8673	2783	27635	chr_start	NA	NA	OG0012324	accessory	27635	gc_low	1E4_chr20_7949_12247	0.37764	0.78	3.67998	0.761023	0.060345	0.00549351	0.398377	-0.0207371	0.444702	0.0193117	0.0965789	-0.0965789	63.5122	-17.2872	1.03933	-0.0815876	2.62876	0.816238	0	0	99.316	0.683965	0.0209935	805	2.60789e-05	DHH_Lydia_group6246
DHH_Lydia	3D1_chr12	578233	582132	54	100	3899	8899	0	74.2892	0.434426	cc	313	424	313	12903	OG0010589	accessory	12903	OG0011483	accessory	29098	gc_low	3D1_chr12_578233_582132	0.40801	0.87	4.05677	0.0542271	0.0548344	0.00106621	0.410599	-0.00258908	0.437989	-0.00356295	0.0496561	-0.0496561	71.8835	2.40577	1.03767	-0.0210056	2.5617	-0.0647013	0	0	99.864	0.135986	0.00358684	805	4.4557e-06	DHH_Lydia_group2975
DHH_Lydia	3D1_chr14	101251	104209	54	0	2958	7958	38.6152	40.2991	0.542583	ac	333	6716	333	0	OG0003774_OG0000208	accessory	0	OG0003774_OG0000208	accessory	0	gc_moderate	3D1_chr14_101251_104209	0.53758	0	4.51241e-07	-4.51241e-07	0.00372656	1.44996e-07	0.538853	-0.00127333	0.542374	0.000208874	49.1833	-10.5681	40.5139	-0.214783	-0.472197	-2.54898e-05	2.52398	2.402e-05	1	0	1.08207e-05	-1.08207e-05	0.00124396	805	1.54529e-06	DHH_Lydia_group3714
DHH_Lydia	3D1_chr17	69758	72602	54	96.4135	2844	7844	0	89.7374	0.472211	ac	767	6921	767	5593	OG0011061	accessory	5593	OG0010606	core	8690	gc_low	3D1_chr17_69758_72602	0.426087	0.72	3.76344	-0.0154366	0.0565566	-0.0105939	0.401542	0.0245447	0.47383	-0.00161847	1.83232	-1.83232	68.7986	20.9388	1.11021	0.0356252	2.14303	0.741967	0	0	98.771	-2.35747	0.0274259	805	3.40694e-05	DHH_Lydia_group4342
DHH_Lydia	3D1_chr2	3035230	3039912	54	100	4682	9682	10.5763	48.3578	0.471811	cc	7308	17799	7308	1264	OG0004622	core	3463	OG0004623	core	1264	gc_low	3D1_chr2_3035230_3039912	0.416149	0.8	3.33352	-0.231517	0.0584652	-0.00629132	0.402294	0.0138555	0.452866	0.0189452	2.45009	8.12623	65.9322	-17.5744	0.969085	-0.0877294	1.91926	1.94474	0	0	99.9688	0.0311843	0.0289199	805	3.59253e-05	DHH_Lydia_group5914
DHH_Lydia	3D7_chr10	1728716	1731826	54	100	3110	8110	0	69.1739	0.419832	cc	6997	1	1	11750	OG0011669	accessory	11750	OG0009569	accessory	45855	gc_low	3D7_chr10_1728716_1731826	0.385482	1	4.02724	0.042759	0.0610812	-0.000211673	0.390014	-0.00453223	0.433124	-0.013292	0.292748	-0.292748	74.5438	-5.3699	0.92427	0.0201741	1.78663	-1.48563	0	0	99.7325	0.267469	0.00883058	805	1.09697e-05	DHH_Lydia_group2012
DHH_Lydia	3D7_chr8	2215593	2218188	54	0	2595	7595	5.91178	51.1389	0.478609	cc	359	145	145	2052	OG0008855	core	2052	OG0008856	core	3863	gc_low	3D7_chr8_2215593_2218188	0.470807	0.44	3.17357	0.138429	0.0411211	-0.000127344	0.460272	0.0105354	0.477012	0.00159706	9.05284	-3.14106	59.8535	-8.71464	0.877653	0.0967054	2.06514	0.0988603	0	0	33.29	-33.29	0.29746	805	0.000369515	DHH_Lydia_group11868
DHH_Lydia	Arg_chr14	54323	57278	54	0	2955	7955	68.8372	37.1464	0.544982	ac	2890	2535	2535	0	OG0003774_OG0003774	core	0	OG0003774_OG0003774	core	0	gc_moderate	Arg_chr14_54323_57278	0.536921	0	0.000894018	-0.000894018	0.00343943	-0.000954963	0.537526	-0.000604677	0.522892	0.0220898	45.4245	23.4127	43.833	-6.68651	-0.421743	0.0884093	2.47641	0.927589	1	0	0.0214385	-0.0214385	0.00444966	805	5.52752e-06	DHH_Lydia_group3761
DHH_Lydia	Aus_chr14	53648	56603	54	0	2955	7955	69.0006	40.2891	0.541383	ac	333	6710	333	0	OG0003774	core	0	OG0003774	core	0	gc_moderate	Aus_chr14_53648_56603	0.539424	0	1.31576e-05	-1.31576e-05	0.00124077	-0.00124077	0.538177	0.00124707	0.540852	0.000530805	68.9324	0.068253	38.7259	1.56318	-0.37849	-0.026915	2.98814	-0.464143	1	0	0.00031552	-0.00031552	0.00121741	805	1.51231e-06	DHH_Lydia_group3714
DHH_Lydia	Aus_chr16	152330	155375	54	100	3045	8045	0	57.6259	0.451619	ac	338	313	313	3048	OG0012182	accessory	3048	OG0012182	accessory	10735	gc_low	Aus_chr16_152330_155375	0.430538	0	3.484	-5.04233e-06	0.047205	-2.63373e-08	0.430538	9.07519e-08	0.452619	-0.0010001	3.24143e-07	-3.24143e-07	53.9404	3.68545	1.08163	-1.59775e-06	2.49701	-8.14205e-06	0	0	100	8.87684e-07	1e-06	805	1.24224e-09	DHH_Lydia_group4204
DHH_Lydia	Aus_chr16	169635	172680	54	100	3045	8045	0	50.2548	0.453619	ac	338	313	313	3048	OG0012182	accessory	3048	OG0003783	core	26662	gc_low	Aus_chr16_169635_172680	0.430538	0	3.484	-5.04233e-06	0.047205	-2.63373e-08	0.430538	9.07519e-08	0.452619	0.000999899	3.24143e-07	-3.24143e-07	53.9404	-3.68559	1.08163	-1.59775e-06	2.49701	-8.14205e-06	0	0	100	8.87684e-07	1e-06	805	1.24224e-09	DHH_Lydia_group4204
DHH_Lydia	Aus_chr19	163240	165969	54	100	2729	7729	0	67.3179	0.476409	ac	3636	798	798	7321	OG0012132	accessory	7321	OG0000263	accessory	11539	gc_low	Aus_chr19_163240_165969	0.4	0.58	3.14813	0.716874	0.0599785	0.00461782	0.400611	-0.000610597	0.456789	0.0196197	1.63045	-1.63045	66.2576	1.06024	0.961841	-0.0541488	2.18172	0.721277	0	0	99.9476	0.0523678	0.0231589	805	2.87689e-05	DHH_Lydia_group4659
DHH_Lydia	Can_chr10	1664658	1668384	54	100	3726	8726	0	90.8091	0.462815	cc	20	737	20	27256	OG0009563	accessory	27256	OG0012828	accessory	27300	gc_low	Can_chr10_1664658_1668384	0.389237	1	4.43468	0.000323308	0.0608701	-4.95612e-07	0.389237	-8.96309e-08	0.462793	2.19907e-05	3.79199e-05	-3.79199e-05	90.7994	0.00962395	0.930554	1.87667e-06	1.3223	-0.00030361	0	0	100	3.46454e-05	1e-06	805	1.24224e-09	DHH_Lydia_group2012
DHH_Lydia	Can_chr8	2250330	2255091	54	100	4761	9761	14.0047	48.7757	0.479208	cc	7556	24967	7556	966	OG0008855	core	966	OG0008856	core	2985	gc_low	Can_chr8_2250330_2255091	0.44472	1	2.985	-6.81805e-07	0.0409938	6.11702e-09	0.44472	1.83281e-07	0.483706	-0.0044982	14.4284	-0.423724	47.8506	0.925159	0.833334	-5.66804e-07	3.19954	0.678465	0	0	100	5.88552e-06	1e-06	805	1.24224e-09	DHH_Lydia_group11868
DHH_Lydia	Can_chr9	921672	923580	54	100	1908	6908	0	93.1384	0.447621	cc	9	299	9	8699	OG0010955	accessory	49385	OG0009114	core	8699	gc_low	Can_chr9_921672_923580	0.459527	0.7	3.49594	0.444058	0.0460312	-0.00627964	0.436244	0.0232827	0.45899	-0.0113688	2.65113	-2.65113	68.8809	24.2574	0.930258	0.025297	2.16596	-1.16596	0	0	98.963	1.03698	0.0379345	805	4.71236e-05	DHH_Lydia_group12847
DHH_Lydia	Chi_chr10	1690547	1694734	54	100	4187	9187	0	61.8374	0.404638	cc	33	1244	33	3682	OG0009563	accessory	3682	OG0011519	accessory	21357	gc_low	Chi_chr10_1690547_1694734	0.389237	1	4.02124	-0.455236	0.0613185	0.000793276	0.389662	-0.000425328	0.43756	-0.0329218	0.108449	-0.108449	77.3938	-15.5564	0.925504	-0.00883708	1.81903	-0.288031	0	0	99.9009	0.0990843	0.00502995	805	6.24839e-06	DHH_Lydia_group2012
DHH_Lydia	Cze_chr14	50953	53911	54	0	2958	7958	66.5871	40.2991	0.542983	ac	333	2535	333	0	OG0003774	core	0	OG0003774	core	0	gc_moderate	Cze_chr14_50953_53911	0.540127	0	7.52431e-07	-7.52431e-07	0.00372647	2.41777e-07	0.538854	0.00127309	0.542368	0.000614958	49.1961	17.391	40.5148	-0.21573	-0.47218	-4.24961e-05	2.52396	4.00526e-05	1	0	1.80433e-05	-1.80433e-05	0.0012394	805	1.53963e-06	DHH_Lydia_group3714
DHH_Lydia	Cze_chr17	422315	426614	54	100	4299	9299	0	46.2308	0.476609	ac	19032	10825	10825	8975	OG0011825	accessory	11273	OG0011964	accessory	8975	gc_low	Cze_chr17_422315_426614	0.403727	0.43	3.64951	0.30349	0.0545297	0.000128675	0.407957	-0.00423028	0.465131	0.011478	0.642859	-0.642859	53.214	-6.98324	0.971433	0.0630502	3.40321	0.630795	0	0	95.0564	4.94362	0.0117179	805	1.45564e-05	DHH_Lydia_group4406
DHH_Lydia	Cze_chr6	2332779	2337075	54	100	4296	9296	0	56.8201	0.426629	cc	274	3820	274	10337	OG0011305	accessory	11595	OG0000488	core	10337	gc_low	Cze_chr6_2332779_2337075	0.407453	0.74	3.71665	0.297355	0.0571506	-0.00249217	0.403575	0.00387846	0.45008	-0.0234513	0.319088	-0.319088	58.4196	-1.5995	1.01774	0.0536868	2.90193	-0.46293	0	0	97.7402	2.25976	0.0237516	805	2.95051e-05	DHH_Lydia_group10164
DHH_Lydia	Ind_chr10	1589397	1593735	54	100	4338	9338	0	73.2277	0.432827	cc	8337	21391	8337	3419	OG0009563	accessory	3419	OG0011519	accessory	44507	gc_low	Ind_chr10_1589397_1593735	0.390488	1	4.12804	-0.594038	0.0612399	0.000871933	0.389598	0.000889933	0.447591	-0.0147637	0.047262	-0.047262	82.4909	-9.26321	0.928216	0.00136092	1.90376	2.01724	0	0	99.9568	0.0431808	0.0037572	805	4.66733e-06	DHH_Lydia_group2012
DHH_Lydia	Ind_chr14	32742	35697	54	0	2955	7955	53.2495	40.2891	0.541783	ac	333	6625	333	0	OG0013616_OG0003774	core	0	OG0013616_OG0003774	core	0	gc_moderate	Ind_chr14_32742_35697	0.539424	0	9.38984e-06	-9.38984e-06	0.00124119	1.04812e-06	0.538176	0.00124768	0.540862	0.000920803	68.9412	-15.6917	38.7221	1.56707	-0.378458	7.99515e-05	2.98876	-0.464763	1	0	0.000225168	-0.000225168	0.00121753	805	1.51246e-06	DHH_Lydia_group3714
DHH_Lydia	IPO323_chr10	1556159	1560200	54	100	4041	9041	0	72.3482	0.401639	cc	1	7321	1	8976	OG0009563	accessory	8976	OG0011669	accessory	29384	gc_low	Ipo_chr10_1556159_1560200	0.387985	1	4.43468	-0.481677	0.0608701	0.00124174	0.389237	-0.00125209	0.462793	-0.061154	3.79199e-05	-3.79199e-05	90.7994	-18.4513	0.930554	1.87667e-06	1.3223	-1.0213	0	0	100	3.46454e-05	0.00625194	805	7.76639e-06	DHH_Lydia_group2012
DHH_Lydia	IPO323_chr12	468359	472317	54	100	3958	8958	0	69.8147	0.437825	cc	4394	205	205	3171	OG0009633	accessory	3171	OG0003249	core	9830	gc_low	Ipo_chr12_468359_472317	0.4	0.78	3.67998	-0.178978	0.060345	0.000524568	0.398377	0.00162288	0.444702	-0.00687731	0.0965789	-0.0965789	63.5122	6.30251	1.03933	0.0284625	2.62876	-0.314762	0	0	99.316	0.683965	0.00440608	805	5.47339e-06	DHH_Lydia_group2938
DHH_Lydia	IPO323_chr14	73195	76149	54	0	2954	7954	68.9339	37.1385	0.541783	ac	2788	6714	2788	0	OG0003774	core	0	OG0003774	core	0	gc_moderate	Ipo_chr14_73195_76149	0.536921	0	5.62283e-06	-5.62283e-06	0.00124161	6.27639e-07	0.538174	-0.00125316	0.540872	0.000910681	68.9622	-0.0283576	38.7162	-1.57768	-0.378426	4.7881e-05	2.98994	0.455058	1	0	0.000134835	-0.000134835	0.0012176	805	1.51255e-06	DHH_Lydia_group3714
DHH_Lydia	IPO323_chr8	2118947	2123686	54	100	4739	9739	14.0363	48.66	0.479008	cc	7539	18478	7539	951	OG0008855	core	951	OG0008856	core	2985	gc_low	Ipo_chr8_2118947_2123686	0.443478	0.98	2.99103	-0.0120343	0.0409397	-0.0011881	0.443098	0.000380137	0.481021	-0.00201266	14.0828	-0.0464482	48.6127	0.0473634	0.838497	-0.005164	3.51355	0.363446	0	0	99.9479	0.0520899	0.00417368	805	5.18469e-06	DHH_Lydia_group11868
DHH_Lydia	Ira26_chr10	74204	76119	54	100	1915	6915	0	99.812	0.420432	cc	14	1	1	3388	OG0000169	core	3388	OG0012294	accessory	60361	gc_low	Ira26_chr10_74204_76119	0.379104	0.41	2.14558	1.38442	0.060381	0.000488539	0.3968	-0.017696	0.45215	-0.0317184	0.765211	-0.765211	66.2944	33.5175	0.983727	0.0671202	2.31076	-2.00976	0	0	99.855	0.144965	0.0340722	805	4.23258e-05	DHH_Lydia_group1699
DHH_Lydia	Ira26_chr14	64798	65933	54	0	1135	6135	0	59.1035	0.460016	ac	10	2965	10	0	OG0000208	accessory	0	OG0000208	accessory	0	gc_moderate	Ira26_chr14_64798_65933	0.535664	0	5.56866e-07	-5.56866e-07	0.00496862	3.24589e-07	0.535664	-2.86076e-07	0.45273	0.00728606	0.00768548	-0.00768548	60.2093	-1.1058	-0.457135	-7.44483e-06	1.04123	-0.000231301	1	0	1.33536e-05	-1.33536e-05	1e-06	805	1.24224e-09	DHH_Lydia_group3715
DHH_Lydia	Ira26_chr4	461042	464131	54	100	3089	8089	0	68.1543	0.469612	cc	229	11	11	11925	OG0005809	core	11925	OG0005810	core	23949	gc_low	Ira26_chr4_461042_464131	0.393789	0.72	3.76344	0.312563	0.0565566	0.00431294	0.401542	-0.00775326	0.47383	-0.00421747	1.83232	-1.83232	68.7986	-0.644327	1.11021	0.0397918	2.14303	-1.06403	0	0	98.771	1.22903	0.0140077	805	1.74008e-05	DHH_Lydia_group7928
DHH_Lydia	Ira48_chr1	3820930	3823546	54	100	2616	7616	9.76891	77.3241	0.484606	cc	14	319	14	1757	OG0001608	core	13539	OG0001609	core	1757	gc_low	Ira48_chr1_3820930_3823546	0.440994	0.89	3.31834	-0.0733429	0.0463385	-0.000375763	0.441023	-2.88232e-05	0.477718	0.00688811	8.58206	1.18684	72.7813	4.54273	1.06442	0.0442794	1.40622	-0.230222	0	0	86.5261	13.4739	0.00792333	805	9.84265e-06	DHH_Lydia_group918
DHH_Lydia	Ira48_chr10	1660231	1664185	54	100	3954	8954	0	50.134	0.454218	cc	302	14463	302	1217	OG0014496	singleton	1217	OG0010270	accessory	3177	gc_low	Ira48_chr10_1660231_1664185	0.404255	0.84	3.50618	-0.420177	0.0571356	-0.00247721	0.405137	-0.000881666	0.449662	0.00455568	0.715393	-0.715393	68.2792	-18.1452	0.890336	-0.0497562	1.37616	1.10484	0	0	99.2213	0.778717	0.0298257	805	3.70505e-05	DHH_Lydia_group2012
DHH_Lydia	Ira48_chr8	582018	584847	54	100	2829	7829	0	85.1067	0.444222	cc	1	39	1	7981	OG0010158	accessory	19303	OG0008401	core	7981	gc_low	Ira48_chr8_582018_584847	0.405507	0.84	3.50618	0.395823	0.0571356	0.00249173	0.405137	0.000370334	0.449662	-0.00544032	0.715393	-0.715393	68.2792	16.8274	0.890336	0.0642096	1.37616	-1.07516	0	0	99.2213	0.778717	0.0264283	805	3.28302e-05	DHH_Lydia_group12244
DHH_Lydia	Isr_chr10	293647	297837	54	0	4190	9190	15.1034	47.4646	0.541983	cc	354	3350	354	0	OG0003774	singleton	0	OG0003774	singleton	0	gc_moderate	Isr_chr10_293647_297837	0.530435	1	6.15148e-07	-6.15148e-07	0.0111802	-3.92997e-08	0.530435	1.00624e-07	0.539584	0.00239908	9.27073	5.83264	46.4457	1.01893	-0.549998	-1.54416e-06	3.21652	-0.666516	1	0	1.60224e-05	-1.60224e-05	1e-06	805	1.24224e-09	DHH_Lydia_group1770
DHH_Lydia	Isr_chr14	111637	114591	54	0	2954	7954	68.9967	37.1385	0.540584	ac	2872	6696	2872	0	OG0003774	core	0	OG0003774	core	0	gc_moderate	Isr_chr14_111637_114591	0.538173	0	1.87658e-06	-1.87658e-06	0.00124203	2.0947e-07	0.538174	-5.60103e-07	0.54088	-0.000295815	68.9855	0.0112501	38.7123	-1.5738	-0.378394	1.59655e-05	2.99059	0.467412	1	0	4.50004e-05	-4.50004e-05	1e-06	805	1.24224e-09	DHH_Lydia_group3714
DHH_Lydia	Isr_chr17	306034	310376	54	100	4342	9342	0	46.4783	0.483806	ac	5288	44988	5288	4905	OG0000021	accessory	22832	OG0010611	core	4905	gc_low	Isr_chr17_306034_310376	0.436796	0.33	3.76718	-0.0761831	0.0486841	-0.00520584	0.425441	0.0113547	0.458284	0.0255219	0.0182043	-0.0182043	57.8796	-11.4014	1.17136	0.209588	2.95427	0.768733	0	0	99.9501	0.0498534	0.0222155	805	2.75969e-05	DHH_Lydia_group4298
DHH_Lydia	Isr_chr17	439505	442177	54	100	2672	7672	0	58.7852	0.432427	ac	110	285	110	7035	OG0012677	accessory	40292	OG0011145	accessory	7035	gc_low	Isr_chr17_439505_442177	0.401242	0.89	3.31834	0.528657	0.0463385	0.0132888	0.441023	-0.0397808	0.477718	-0.0452909	8.58206	-8.58206	72.7813	-13.9961	1.06442	0.0355834	1.40622	0.638778	0	0	86.5261	13.4739	0.0470864	805	5.84924e-05	DHH_Lydia_group4406
DHH_Lydia	Isr_chr2	847651	850289	54	0	2638	7638	10.0288	61.2071	0.482007	cc	319	114	114	1735	OG0003986	core	1735	OG0003987	core	4325	gc_low	Isr_chr2_847651_850289	0.478261	0.84	3.27109	-0.0310938	0.0407093	-0.00468451	0.461365	0.0168962	0.479936	0.00207094	9.36054	0.668265	66.1621	-4.95503	0.912318	-0.122844	1.77759	0.28341	0	0	38.8964	-38.8964	0.0198084	805	2.46067e-05	DHH_Lydia_group5241
DHH_Lydia	Isr_chr6	1496032	1500644	54	100	4612	9612	8.97836	47.9817	0.490804	cc	3577	3376	3376	1612	OG0007523	core	5489	OG0007524	core	1612	gc_low	Isr_chr6_1496032_1500644	0.387578	0.72	3.62687	-0.418871	0.0570487	0.00257861	0.399398	-0.0118204	0.47609	0.0147136	3.07309	5.90527	64.2939	-16.3122	1.08422	-0.0683436	2.4501	1.0789	0	0	98.7598	1.24021	0.0271612	805	3.37406e-05	DHH_Lydia_group10640
DHH_Lydia	Isr_chr9	1750539	1754701	54	0	4162	9162	3.43811	45.4268	0.537185	cc	35984	7637	7637	0	OG0003774	singleton	0	OG0003774	singleton	0	gc_moderate	Isr_chr9_1750539_1754701	0.530435	1	6.15148e-07	-6.15148e-07	0.0111802	-3.92997e-08	0.530435	1.00624e-07	0.539584	-0.00239892	9.27073	-5.83262	46.4457	-1.01894	-0.549998	-1.54416e-06	3.21652	0.666484	1	0	1.60224e-05	-1.60224e-05	1e-06	805	1.24224e-09	DHH_Lydia_group13150
DHH_Lydia	Ken_chr14	69014	71969	54	0	2955	7955	67.1779	40.2891	0.541184	ac	323	6722	323	0	OG0003774	core	0	OG0003774	core	0	gc_moderate	Ken_chr14_69014_71969	0.539424	0	5.62283e-06	-5.62283e-06	0.00124161	6.27639e-07	0.538174	0.00124984	0.540872	0.000311681	68.9622	-1.78435	38.7162	1.5729	-0.378426	4.78593e-05	2.98994	-0.478942	1	0	0.000134835	-0.000134835	0.00244362	805	3.03555e-06	DHH_Lydia_group3714
DHH_Lydia	Ken_chr2	922733	930264	54	0	7531	12531	6.87096	71.2393	0.476609	cc	29635	1105	1105	0	OG0013126_OG0012168	singleton	0	OG0013126_OG0012168	singleton	0	gc_low	Ken_chr2_922733_930264	0.523154	0.67	2.76131	-2.76131	0.032315	-0.0136815	0.45536	0.0677937	0.460677	0.0159323	1.54453	5.32643	91.3963	-20.157	0.549885	-0.835599	2.6622	0.381803	0.25	0.75	78.4094	-78.4094	0.0991595	805	0.00012318	DHH_Lydia_group5263
DHH_Lydia	Ore_chr8	2210140	2214344	54	100	4204	9204	14.8522	46.9252	0.488205	cc	21747	331	331	966	OG0008855	core	966	OG0008856	core	3521	gc_low	Ore_chr8_2210140_2214344	0.44472	1	2.985	-6.81805e-07	0.0409938	6.11702e-09	0.44472	1.83281e-07	0.483706	0.0044988	14.4284	0.423802	47.8506	-0.925331	0.833334	-6.00137e-07	3.19954	-0.678535	0	0	100	5.88552e-06	1e-06	805	1.24224e-09	DHH_Lydia_group11868
DHH_Lydia	Tun_chr1	5340857	5344825	54	100	3968	8968	0	74.4871	0.434026	cc	1	2289	1	7457	OG0000114	core	7457	OG0000114	core	9855	gc_low	Tun_chr1_5340857_5344825	0.398758	0.8	3.33352	0.539483	0.0584652	-8.01411e-05	0.402294	-0.00353547	0.452866	-0.0188398	2.45009	-2.45009	65.9322	8.55489	0.969085	0.0626607	1.91926	-1.61826	0	0	99.9688	0.0311843	0.0152828	805	1.89848e-05	DHH_Lydia_group29
DHH_Lydia	Tun_chr5	2545936	2553453	54	100	7517	12517	0	97.1159	0.456218	cc	362	3660	362	3287	OG0013313	accessory	3287	OG0007040	core	17806	gc_low	Tun_chr5_2545936_2553453	0.436796	0.67	2.76131	0.755688	0.032315	0.00370981	0.45536	-0.0185643	0.460677	-0.00445873	1.54453	-1.54453	91.3963	5.71962	0.549885	0.227893	2.6622	-0.102197	0.25	-0.25	78.4094	21.5906	0.0271148	805	3.3683e-05	DHH_Lydia_group9702
DHH_Lydia	Ukr_chr10	1654813	1658850	54	100	4037	9037	0	72.336	0.428029	cc	6674	7497	6674	13875	OG0009563	accessory	29100	OG0011519	accessory	13875	gc_low	Ukr_chr10_1654813_1658850	0.39174	1	4.02724	0.114762	0.0610812	0.00227287	0.390015	0.00172512	0.433124	-0.00509472	0.292853	-0.292853	74.5433	-2.2073	0.924268	0.0322541	1.78678	2.03722	0	0	99.7324	0.267565	0.0151425	805	1.88106e-05	DHH_Lydia_group2012
DHH_Lydia	Ukr_chr12	40021	43656	54	100	3635	8635	0	65.6514	0.456018	cc	180	414	180	3649	OG0003145	core	5505	OG0003146	core	3649	gc_low	Ukr_chr12_40021_43656	0.443054	0.49	2.2011	1.3609	0.0295586	0.0139196	0.475679	-0.0326245	0.483129	-0.0271106	21.1356	-21.1356	57.0763	8.57509	0.455476	0.521268	2.3755	-0.117498	0.26	-0.26	52.7824	47.2176	0.406313	805	0.000504736	DHH_Lydia_group2643
DHH_Lydia	Ukr_chr14	78177	81135	54	0	2958	7958	71.5883	40.7137	0.542383	ac	333	2468	333	0	OG0003774	core	0	OG0003774	core	0	gc_low	Ukr_chr14_78177_81135	0.538854	0	1.50414e-07	-1.50414e-07	0.00372666	4.83321e-08	0.538854	2.22592e-07	0.54238	2.958e-06	49.1791	22.4093	40.5131	0.200668	-0.472214	-8.4818e-06	2.52399	8.00665e-06	1	0	3.60692e-06	-3.60692e-06	1e-06	805	1.24224e-09	DHH_Lydia_group3714
DHH_Lydia	Yem_chr1	548169	552826	54	100	4657	9657	11.6703	54.3647	0.479408	cc	585	904	585	1374	OG0000614	core	3342	OG0000615	core	1374	gc_low	Yem_chr1_548169_552826	0.414907	0.76	3.15519	-0.0171933	0.0514699	0.00691521	0.425409	-0.0105016	0.476201	0.00320751	11.4936	0.176697	54.8313	-0.466556	0.931427	0.0852395	2.89078	-0.122777	0	0	99.0105	0.989486	0.0220153	805	2.73483e-05	DHH_Lydia_group212
DHH_Lydia	Yem_chr14	74473	75608	54	0	1135	6135	0	61.3203	0.445422	ac	10	1694	10	0	OG0000208	accessory	0	OG0000208	accessory	0	gc_low	Yem_chr14_74473_75608	0.535664	0	5.56866e-07	-5.56866e-07	0.00496862	3.24589e-07	0.535664	-2.86076e-07	0.45273	-0.00730794	0.00768548	-0.00768548	60.2093	1.11099	-0.457135	-7.44483e-06	1.04123	-0.000231301	1	0	1.33536e-05	-1.33536e-05	1e-06	805	1.24224e-09	DHH_Lydia_group3715
DHH_Lydia	Yem_chr18	37709	41997	54	100	4288	9288	0	46.1671	0.465014	ac	15713	4718	4718	0	OG0012710	accessory	0	OG0012710	accessory	0	gc_low	Yem_chr18_37709_41997	0.402484	0.23	1.12212	-1.12212	0.0604747	0.00039485	0.399884	0.00259983	0.458996	0.00601784	0.477334	-0.477334	56.1346	-9.9675	0.976499	-0.00680156	2.99889	0.675115	0	0	99.7553	0.244689	0.00991592	805	1.23179e-05	DHH_Lydia_group4575
DHH_Nettie	1A5_chr3	801710	803754	61	100	2044	7044	0	60.9029	0.442823	cc	1045	640	640	20811	OG0004982	core	20811	OG0004983	core	105547	gc_low	1A5_chr3_801710_803754	0.444945	1	4.2429	0.0751016	0.0581469	8.49477e-08	0.444945	-5.21424e-09	0.438931	0.00389165	9.48188e-06	-9.48188e-06	54.8316	6.07127	0.933331	1.93252e-06	2.92356	-0.116556	1	-1	100	9.47176e-06	1e-06	1565	6.38978e-10	DHH_Nettie_group7259
DHH_Nettie	1E4_chr3	2018777	2021065	61	100	2288	7288	0	89.2563	0.432427	cc	17	151	17	4540	OG0005296	core	4540	OG0005297	core	42355	gc_low	1E4_chr3_2018777_2021065	0.39172	1	3.19829	0.458705	0.0862705	-0.013427	0.389997	0.00172345	0.438365	-0.0059383	9.03169	-9.03169	62.409	26.8473	0.874242	-0.0220685	2.13528	-0.880276	1	-1	99.9994	0.000603235	0.00160355	1565	1.02463e-06	DHH_Nettie_group6761
DHH_Nettie	3D1_chr10	712097	714026	61	0	1929	6929	9.87155	27.8395	0.490604	cc	2768	61739	2768	1817	OG0010576	accessory	20257	OG0002513	core	1817	gc_low	3D1_chr10_712097_714026	0.489677	0.97	3.26003	-2.94146e-05	0.0390858	-0.0033031	0.479579	0.0100983	0.481821	0.00878294	10.0685	-0.196956	28.6117	-0.772229	0.753691	-0.0648018	3.45987	-0.0178738	1	-1	24.3889	-24.3889	0.0134024	1565	8.5638e-06	DHH_Nettie_group1935
DHH_Nettie	3D1_chr2	905894	910760	61	100	4866	9866	14.2814	66.8356	0.437625	cc	773	30101	773	1092	OG0003989	core	9843	OG0003990	core	1092	gc_low	3D1_chr2_905894_910760	0.40525	1	3.32027	-0.281268	0.0854675	-0.00112244	0.402169	0.0030808	0.438422	-0.00079677	10.0889	4.19243	75.0009	-8.1653	0.827717	0.000854426	2.65655	0.232452	1	-1	99.9728	0.0272136	0.00254107	1565	1.62369e-06	DHH_Nettie_group5245
DHH_Nettie	3D1_chr21	228214	230153	61	100	1939	6939	0	47.1826	0.429428	ac	4218	1068	1068	8781	OG0011840	accessory	8781	OG0011440	accessory	37648	gc_low	3D1_chr21_228214_230153	0.42399	0	3.79371	0.15029	0.0600317	-0.00444069	0.408709	0.0152805	0.431529	-0.00210064	0.00334662	-0.00334662	38.8465	8.33608	0.884978	0.0110223	3.34714	-0.31814	1	-1	99.9592	0.0408257	0.0190874	1565	1.21964e-05	DHH_Nettie_group6420
DHH_Nettie	3D1_chr3	1918828	1923187	61	100	4359	9359	11.3687	51.2234	0.42563	cc	4681	221	221	1188	OG0005296	core	1188	OG0005297	core	9120	gc_low	3D1_chr3_1918828_1923187	0.388281	1	3.1824	-0.107403	0.0874974	0.00259848	0.389864	-0.00158296	0.444233	-0.0186034	9.57621	1.79252	63.2006	-11.9772	0.877246	0.0305552	2.21324	0.132762	1	-1	99.9983	0.00165683	0.00393708	1565	2.51571e-06	DHH_Nettie_group6761
DHH_Nettie	3D1_chr5	263300	266403	61	0	3103	8103	6.23226	50.0802	0.516593	cc	272	21852	272	1996	OG0006493	core	7174	OG0006494	core	1996	gc_low	3D1_chr5_263300_266403	0.497413	1	2.81526	0.484744	0.049179	0.00321721	0.500709	-0.00329588	0.516717	-0.000124152	6.9642	-0.731939	51.5237	-1.44346	0.454214	0.0889964	2.43322	0.00277918	1	-1	3.70175	-3.70175	0.00858835	1565	5.48776e-06	DHH_Nettie_group8930
DHH_Nettie	3D7_chr2	1033898	1036955	61	100	3057	8057	0	88.8668	0.431228	cc	782	366	366	10396	OG0003989	core	10396	OG0003990	core	47028	gc_low	3D7_chr2_1033898_1036955	0.401278	1	3.93411	0.0828846	0.0854654	0.000157634	0.401478	-0.00020042	0.427425	0.00380263	1.22168	-1.22168	86.3602	2.50659	0.801261	-0.00264978	2.64829	-0.083289	1	-1	99.9967	0.00329532	0.00299856	1565	1.91601e-06	DHH_Nettie_group5245
DHH_Nettie	3D7_chr3	2140382	2144417	61	100	4035	9035	8.28998	68.3453	0.442623	cc	13	151	13	1752	OG0005296	core	1752	OG0005297	core	36122	gc_low	3D7_chr3_2140382_2144417	0.390212	1	3.28895	-0.0449539	0.088442	-0.000263099	0.39112	-0.00090793	0.436634	0.00598917	8.04553	0.244451	64.8756	3.46975	0.893163	-0.00663814	1.68097	-0.534974	1	-1	99.9623	0.0377268	0.00130908	1565	8.36475e-07	DHH_Nettie_group6761
DHH_Nettie	3D7_chr3	847351	849395	61	100	2044	7044	0	60.4912	0.440424	cc	1045	676	676	18716	OG0004982	core	18716	OG0004983	core	94425	gc_low	3D7_chr3_847351_849395	0.444945	1	4.24419	0.0278128	0.0581463	6.79582e-07	0.444945	-4.17139e-08	0.438881	0.00154324	7.58551e-05	-7.58551e-05	57.1936	3.2976	0.933318	1.54268e-05	2.88745	-0.0564498	1	-1	99.9999	7.5774e-05	1e-06	1565	6.38978e-10	DHH_Nettie_group7259
DHH_Nettie	Arg_chr2	851002	855869	61	100	4867	9867	0	85.7403	0.413435	cc	783	626	626	12887	OG0003989	core	25337	OG0003990	core	12887	gc_low	Arg_chr2_851002_855869	0.403969	1	3.80504	0.304962	0.0851816	-0.000836532	0.402306	0.00166286	0.426986	-0.0135511	3.42109	-3.42109	82.9881	2.75228	0.812389	0.00321394	2.68838	0.108624	1	-1	99.9908	0.00922793	0.00484075	1565	3.09313e-06	DHH_Nettie_group5245
DHH_Nettie	Arg_chr3	2211144	2215180	61	100	4036	9036	8.28907	57.4701	0.42443	cc	13	221	13	1752	OG0005296	core	1752	OG0005297	core	78500	gc_low	Arg_chr3_2211144_2215180	0.392144	1	3.25294	-0.00893828	0.0886597	0.000158232	0.391473	0.000671533	0.433023	-0.00859256	8.47843	-0.189369	61.4811	-4.011	0.893929	0.00535129	1.59251	-0.446515	1	-1	99.9277	0.0722898	0.00130507	1565	8.33908e-07	DHH_Nettie_group6761
DHH_Nettie	Arg_chr3	788245	790289	61	100	2044	7044	0	63.3589	0.439424	cc	889	676	676	34955	OG0010881	accessory	34955	OG0000007	accessory	118334	gc_low	Arg_chr3_788245_790289	0.445589	1	4.24376	0.300237	0.0581442	-0.000636193	0.444946	0.000642878	0.438871	0.000553272	0.00019865	-0.00019865	57.1891	6.16978	0.93328	-0.00827984	2.8877	-0.0566954	1	-1	99.9998	0.000198438	0.000634398	1565	4.05366e-07	DHH_Nettie_group7259
DHH_Nettie	Aus_chr2	1935329	1938984	61	100	3655	8655	0.265742	69.5783	0.381248	cc	1	1681	1	2478	OG0004270	core	2478	OG0004275	core	9314	gc_low	Aus_chr2_1935329_1938984	0.368051	1	3.39412	-0.000122766	0.0952076	8.09476e-08	0.368051	-2.76697e-08	0.381263	-1.53193e-05	0.266336	-0.000593143	69.5803	-0.00201754	0.87582	-2.75345e-06	0.301234	-0.000234274	1	-1	100	1.4015e-05	1e-06	1565	6.38978e-10	DHH_Nettie_group5583
DHH_Nettie	Aus_chr3	895551	897595	61	100	2044	7044	0	49.6877	0.435826	cc	1045	3625	1045	3239	OG0014045	singleton	3239	OG0000007	accessory	55471	gc_low	Aus_chr3_895551_897595	0.444945	1	4.24376	-0.732763	0.0581442	2.78454e-06	0.444946	-1.12198e-06	0.438871	-0.00304473	0.00019865	-0.00019865	57.1891	-7.50143	0.93328	5.34923e-05	2.8877	0.132305	1	-1	99.9998	0.000198438	0.00127031	1565	8.11697e-07	DHH_Nettie_group7259
DHH_Nettie	Can_chr2	970103	974969	61	100	4866	9866	14.2814	67.5654	0.439024	cc	701	2846	701	1092	OG0003989	core	15361	OG0003990	core	1092	gc_low	Can_chr2_970103_974969	0.400128	1	3.12338	-0.0843783	0.0868821	0.000657822	0.400729	-0.000600622	0.439775	-0.000750562	13.0344	1.24697	69.7755	-2.21016	0.835757	0.00340413	2.75969	0.086309	1	-1	99.894	0.10596	0.00142981	1565	9.13617e-07	DHH_Nettie_group5245
DHH_Nettie	Can_chr3	2040249	2044614	61	100	4365	9365	0	82.5841	0.42483	cc	458	221	221	8831	OG0005296	core	8831	OG0005297	core	31523	gc_low	Can_chr3_2040249_2044614	0.392144	1	3.47377	0.472232	0.088159	1.98964e-05	0.391257	0.000886992	0.434589	-0.00975892	5.9394	-5.9394	69.6257	12.9584	0.892135	-0.00642032	2.16002	0.185985	1	-1	99.9875	0.0124493	0.00131055	1565	8.3741e-07	DHH_Nettie_group6761
DHH_Nettie	Can_chr3	898636	900680	61	100	2044	7044	0	49.6877	0.434026	cc	1045	3856	1045	4989	OG0000006	accessory	4989	OG0004983	core	78230	gc_low	Can_chr3_898636_900680	0.444301	1	4.04944	-0.351441	0.058147	5.94384e-10	0.444301	-2.02527e-07	0.434187	-0.000161436	1.01664e-07	-1.01664e-07	49.69	-0.00235712	0.925622	-2.39156e-06	3.01996	4.15982e-05	1	-1	100	1.01555e-07	1e-06	1565	6.38978e-10	DHH_Nettie_group7259
DHH_Nettie	Can_chr5	675393	678509	61	0	3116	8116	0	56.3701	0.539184	cc	385	272	272	0	OG0011383	singleton	0	OG0011383	singleton	0	gc_moderate	Can_chr5_675393_678509	0.549806	1	2.81526	-2.81526	0.049179	-0.049179	0.500709	0.0490971	0.516717	0.0224668	6.9642	-6.9642	51.5237	4.84645	0.454214	-0.862108	2.43322	0.00277918	1	0	3.70175	-3.70175	0.0462708	1565	2.9566e-05	DHH_Nettie_group9128
DHH_Nettie	Chi_chr2	1964731	1968508	61	100	3777	8777	0	90.384	0.415234	cc	758	158	158	2759	OG0004270	core	2759	OG0004275	core	30018	gc_low	Chi_chr2_1964731_1968508	0.373802	1	3.54123	-0.10023	0.0928653	0.00298134	0.374192	-0.000389898	0.415843	-0.000609498	2.6749	-2.6749	75.067	15.317	0.896976	0.0291987	2.53214	-0.331142	1	-1	99.0969	0.903068	0.00711117	1565	4.54388e-06	DHH_Nettie_group5583
DHH_Nettie	Chi_chr2	969867	974733	61	100	4866	9866	14.2814	66.9572	0.437025	cc	761	8877	761	1092	OG0003989	core	9544	OG0003990	core	1092	gc_low	Chi_chr2_969867_974733	0.398848	1	3.14891	-0.109914	0.0875253	0.00193156	0.400184	-0.00133593	0.441478	-0.00445354	12.7776	1.50372	70.7387	-3.78143	0.842776	0.0103704	2.52927	0.352727	1	-1	99.9775	0.0225032	0.00202356	1565	1.29301e-06	DHH_Nettie_group5245
DHH_Nettie	Chi_chr3	903566	905610	61	100	2044	7044	0	49.6877	0.436625	cc	1045	4005	1045	15644	OG0010881	accessory	15644	OG0004983	core	40474	gc_low	Chi_chr3_903566_905610	0.444945	1	4.2429	-0.0488984	0.0581469	8.49477e-08	0.444945	-5.21424e-09	0.438931	-0.00230635	9.48188e-06	-9.48188e-06	54.8316	-5.14395	0.933331	1.93252e-06	2.92356	0.0964438	1	-1	100	9.47176e-06	1e-06	1565	6.38978e-10	DHH_Nettie_group7259
DHH_Nettie	Cze_chr2	1846190	1850046	61	100	3856	8856	0	80.2507	0.426429	cc	1750	1	1	8659	OG0004269	core	8659	OG0011339	accessory	14224	gc_low	Cze_chr2_1846190_1850046	0.366773	1	3.39412	0.543877	0.0952076	8.09476e-08	0.368051	-0.00127803	0.381263	0.0451657	0.266336	-0.266336	69.5803	10.6704	0.87582	-2.75345e-06	0.301234	-0.000234274	1	-1	100	1.4015e-05	0.00396775	1565	2.5353e-06	DHH_Nettie_group5564
DHH_Nettie	Cze_chr2	1893815	1897470	61	100	3655	8655	0	74.4425	0.397841	cc	1	1635	1	3014	OG0004270	core	3014	OG0004275	core	9364	gc_low	Cze_chr2_1893815_1897470	0.36869	1	3.08789	0.391114	0.0946607	0.000546936	0.371271	-0.00258059	0.424973	-0.0271322	9.47751	-9.47751	60.8645	13.578	0.90492	0.00236449	2.66077	-2.35977	1	-1	99.9843	0.0156806	0.00386851	1565	2.47189e-06	DHH_Nettie_group5583
DHH_Nettie	Cze_chr2	930264	934340	61	100	4076	9076	15.5245	72.4438	0.470812	cc	2	53091	2	1092	OG0003989	core	49982	OG0003990	core	1092	gc_low	Cze_chr2_930264_934340	0.398207	1	3.14891	-0.109914	0.0875253	1.46229e-05	0.400184	-0.00197693	0.441478	0.0293335	12.7776	2.74681	70.7387	1.70515	0.842776	0.0173634	2.52927	-2.05227	1	-1	99.9775	0.0225032	0.00786803	1565	5.02749e-06	DHH_Nettie_group5245
DHH_Nettie	Cze_chr3	1971884	1976209	61	100	4325	9325	11.4102	53.5013	0.435626	cc	4663	221	221	1173	OG0005296	core	1173	OG0005297	core	16212	gc_low	Cze_chr3_1971884_1976209	0.389569	1	3.19821	-0.128205	0.086274	0.00318289	0.389996	-0.00042713	0.438373	-0.00274689	9.03373	2.37646	62.4057	-8.90434	0.874247	-0.00012108	2.1355	0.210498	1	-1	99.9994	0.000604534	0.00196337	1565	1.25455e-06	DHH_Nettie_group6761
DHH_Nettie	Ind_chr2	973691	976745	61	100	3054	8054	0	90.303	0.438824	cc	782	6475	782	9889	OG0003989	core	9889	OG0003990	core	61674	gc_low	Ind_chr2_973691_976745	0.400768	1	3.99499	1.05042e-05	0.085623	2.7196e-08	0.400768	-1.22567e-07	0.424231	0.0145935	0.000210773	-0.000210773	87.6208	2.68212	0.791668	-1.67193e-06	2.68499	0.209006	1	-1	100	5.68532e-07	1e-06	1565	6.38978e-10	DHH_Nettie_group5245
DHH_Nettie	IPO323_chr3	1563756	1568107	61	0	4351	9351	18.629	53.374	0.511795	cc	9719	272	272	596	OG0005190	core	596	OG0013017	singleton	16682	gc_low	Ipo_chr3_1563756_1568107	0.48577	0.98	2.90665	-0.130645	0.0634709	0.00106579	0.486644	-0.000873838	0.506935	0.00486048	11.8594	6.76964	52.8388	0.535167	0.625932	0.00197481	2.42525	0.0107462	1	-1	14.3135	-14.3135	0.0157715	1565	1.00777e-05	DHH_Nettie_group7388
DHH_Nettie	IPO323_chr7	696528	698685	61	100	2157	7157	0	33.0446	0.462215	cc	7007	2293	2293	2881	OG0007958	core	2881	OG0007959	core	15548	gc_low	Ipo_chr7_696528_698685	0.424165	0.74	3.51752	-0.057521	0.0520399	-0.00219961	0.420336	0.00382894	0.453885	0.00832977	0.058254	-0.058254	36.3339	-3.28934	0.869896	0.00613732	3.38467	-0.0236664	1	-1	99.2894	0.710647	0.00829309	1565	5.2991e-06	DHH_Nettie_group11413
DHH_Nettie	Ira26_chr2	1791796	1796723	61	100	4927	9927	0	56.8853	0.415234	cc	1750	6471	1750	4577	OG0004269	core	26124	OG0011339	accessory	4577	gc_low	Ira26_chr2_1791796_1796723	0.370607	1	3.48485	0.176152	0.0940379	0.00116975	0.371887	-0.00128049	0.413822	0.00141169	3.06189	-3.06189	65.8062	-8.92091	0.900708	0.00533227	2.58405	0.658952	1	-1	99.6853	0.314646	0.00753935	1565	4.81748e-06	DHH_Nettie_group5564
DHH_Nettie	Ira26_chr2	1843031	1845915	61	100	2884	7884	0	78.0822	0.432827	cc	6908	1729	1729	8516	OG0004270	core	10162	OG0004275	core	8516	gc_low	Ira26_chr2_1843031_1845915	0.376722	1	3.72322	0.206785	0.0912196	-0.00623557	0.375177	0.00154534	0.416268	0.0165594	1.5833	-1.5833	72.3644	5.71777	0.879789	-0.0174702	2.63972	0.598279	1	-1	98.9971	1.00294	0.0146667	1565	9.37168e-06	DHH_Nettie_group5583
DHH_Nettie	Ira26_chr3	835077	837121	61	100	2044	7044	0	49.6877	0.434226	cc	1045	4056	1045	14568	OG0010881	accessory	14568	OG0004983	core	63825	gc_low	Ira26_chr3_835077_837121	0.444945	1	4.2167	-0.0536952	0.0581467	2.54843e-07	0.444945	-1.56427e-08	0.437346	-0.00312004	2.84456e-05	-2.84456e-05	53.9043	-4.21662	0.933328	5.76422e-06	2.94367	0.0763313	1	-1	100	2.84153e-05	1e-06	1565	6.38978e-10	DHH_Nettie_group7259
DHH_Nettie	Ira26_chr6	1092116	1094128	61	100	2012	7012	0	28.6937	0.483806	cc	35297	3937	3937	2653	OG0007418	core	2653	OG0007419	core	8183	gc_low	Ira26_chr6_1092116_1094128	0.464997	0.99	1.67478	1.74922	0.0302053	0.00493851	0.48461	-0.0196125	0.495587	-0.0117813	0.156364	-0.156364	29.2596	-0.565967	0.542674	0.253245	3.49745	0.097549	1	-1	48.1198	51.8802	0.03411	1565	2.17955e-05	DHH_Nettie_group10569
DHH_Nettie	Ira48_chr16	264023	266093	61	100	2070	7070	0	29.2786	0.428429	ac	5529	3929	3929	1331	OG0010839	accessory	1331	OG0010599	accessory	27812	gc_low	Ira48_chr16_264023_266093	0.389352	0	3.74715	-0.622149	0.0622201	0.00167765	0.402626	-0.0132742	0.430889	-0.00245974	0.00183478	-0.00183478	34.872	-5.59335	0.88191	0.0427472	3.46938	0.124622	1	-1	99.9776	0.0223827	0.0422106	1565	2.69716e-05	DHH_Nettie_group4277
DHH_Nettie	Ira48_chr2	1921998	1926340	61	100	4342	9342	12.963	71.6014	0.492003	cc	15223	576	576	888	OG0004270	core	888	OG0004275	core	17828	gc_low	Ira48_chr2_1921998_1926340	0.367412	1	3.17865	-0.229646	0.0912251	0.00270462	0.370646	-0.00323373	0.444288	0.0477146	9.19276	3.7702	69.7612	1.84013	0.895098	-0.0314618	2.19391	0.567092	1	-1	99.937	0.0630232	0.0114792	1565	7.33494e-06	DHH_Nettie_group5583
DHH_Nettie	Ira48_chr3	763373	765417	61	100	2044	7044	0	49.6877	0.434226	cc	1045	3839	1045	21712	OG0010881	accessory	21712	OG0004983	core	63832	gc_low	Ira48_chr3_763373_765417	0.444301	1	4.04944	0.287559	0.058147	5.94384e-10	0.444301	-2.02527e-07	0.434187	3.85643e-05	1.01664e-07	-1.01664e-07	49.69	-0.00235712	0.925622	-2.42627e-06	3.01996	4.15982e-05	1	-1	100	1.01555e-07	1e-06	1565	6.38978e-10	DHH_Nettie_group7259
DHH_Nettie	Isr_chr10	558829	560761	61	100	1932	6932	0	27.8707	0.430428	cc	8851	3113	3113	4347	OG0002482	core	4347	OG0011190	accessory	47458	gc_low	Isr_chr10_558829_560761	0.40448	0.93	3.47599	0.162009	0.0573195	0.00466138	0.426792	-0.0223124	0.450997	-0.0205693	0.398093	-0.398093	31.5756	-3.70482	0.819983	0.0318692	3.27027	0.222733	1	-1	98.1312	1.86884	0.0742981	1565	4.74748e-05	DHH_Nettie_group1874
DHH_Nettie	Isr_chr15	246296	248036	61	100	1740	6740	0	29.7774	0.458816	ac	3367	2108	2108	5010	OG0012269	accessory	34456	OG0014565	singleton	5010	gc_low	Isr_chr15_246296_248036	0.401671	0	3.73184	-0.0318438	0.0590166	0.00104734	0.40714	-0.0054693	0.436909	0.0219067	0.0136415	-0.0136415	40.2851	-10.5077	0.879225	0.0305492	3.39526	-0.0712624	1	-1	99.8336	0.166414	0.0378541	1565	2.41879e-05	DHH_Nettie_group3890
DHH_Nettie	Isr_chr16	467193	471541	61	100	4348	9348	0	53.4125	0.472611	ac	205	6763	205	9035	OG0010601	accessory	9035	OG0014568	singleton	12187	gc_low	Isr_chr16_467193_471541	0.455477	0.01	3.83208	0.123915	0.0929626	0.000328162	0.455473	4.09726e-06	0.471918	0.000692728	0.913958	-0.913958	53.6055	-0.192965	1.10423	0.0402168	2.33304	-0.0190442	1	-1	94.9798	5.02024	0.00487173	1565	3.11292e-06	DHH_Nettie_group4190
DHH_Nettie	Isr_chr20	489483	491432	61	100	1949	6949	9.06605	28.0472	0.446821	ac	3933	16108	3933	1871	OG0013088	accessory	14332	OG0010373	core	1871	gc_low	Isr_chr20_489483_491432	0.442581	0.84	3.35411	-0.0821052	0.0501091	0.00292605	0.450063	-0.00748195	0.453398	-0.00657669	9.36146	-0.295412	31.4324	-3.38516	0.934428	0.0220933	3.49829	0.0967103	1	-1	90.6485	9.35147	0.0150105	1565	9.59135e-06	DHH_Nettie_group6273
DHH_Nettie	Ken_chr2	1855790	1860731	61	100	4941	9941	12.1819	57.4691	0.433027	cc	20142	1729	1729	935	OG0004270	core	935	OG0004275	core	8514	gc_low	Ken_chr2_1855790_1860731	0.371885	1	3.08789	-0.116886	0.0946607	-9.20419e-05	0.371271	0.000614407	0.424973	0.00805379	9.47751	2.70437	60.8645	-3.39543	0.90492	0.00112003	2.66077	0.577232	1	-1	99.9843	0.0156806	0.000763661	1565	4.87962e-07	DHH_Nettie_group5583
DHH_Nettie	Ken_chr3	1971644	1975880	61	100	4236	9236	11.5201	66.2083	0.466014	cc	4663	221	221	1173	OG0005296	core	1173	OG0005297	core	24562	gc_low	Ken_chr3_1971644_1975880	0.389569	1	3.18234	-0.112341	0.0874965	0.00132139	0.389864	-0.000294933	0.444241	0.0217729	9.57687	1.94327	63.2017	3.00665	0.877234	-0.0101011	2.21322	0.132779	1	-1	99.9984	0.00165395	0.00130693	1565	8.35101e-07	DHH_Nettie_group6761
DHH_Nettie	Ore_chr2	948704	951758	61	100	3054	8054	0	84.9392	0.409636	cc	782	298	298	9887	OG0003989	core	9887	OG0003990	core	61091	gc_low	Ore_chr2_948704_951758	0.400768	1	3.99499	1.05042e-05	0.085623	2.7196e-08	0.400768	-1.22567e-07	0.424231	-0.0145945	0.000210773	-0.000210773	87.6208	-2.68168	0.791668	-1.63859e-06	2.68499	-0.208994	1	-1	100	5.68532e-07	1e-06	1565	6.38978e-10	DHH_Nettie_group5245
DHH_Nettie	Ore_chr3	1940531	1944884	61	100	4353	9353	11.376	53.6405	0.435826	cc	4663	221	221	1173	OG0005296	core	1173	OG0005297	core	28638	gc_low	Ore_chr3_1940531_1944884	0.389569	1	3.19829	-0.128295	0.0862705	0.00318639	0.389997	-0.00042755	0.438365	-0.0025393	9.03169	2.34434	62.409	-8.76845	0.874242	0.00603926	2.13528	0.210724	1	-1	99.9994	0.000603235	0.000653061	1565	4.17291e-07	DHH_Nettie_group6761
DHH_Nettie	Ore_chr3	765175	767219	61	100	2044	7044	0	49.6877	0.434426	cc	1045	3856	1045	15042	OG0010881	accessory	15042	OG0004983	core	59018	gc_low	Ore_chr3_765175_767219	0.444301	1	4.11332	0.0636768	0.058147	1.78315e-09	0.444302	-6.07581e-07	0.43431	0.000115693	3.04991e-07	-3.04991e-07	49.6947	-0.00707135	0.925627	-7.24409e-06	3.01988	0.000124795	1	-1	100	3.04666e-07	1e-06	1565	6.38978e-10	DHH_Nettie_group7259
DHH_Nettie	Ore_chr4	151048	153122	61	0	2074	7074	0	29.3186	0.508397	cc	3694	2661	2661	0	OG0014703	singleton	0	OG0014703	singleton	0	gc_low	Ore_chr4_151048_153122	0.505459	0.99	1.67478	-1.67478	0.0302053	-0.00592411	0.48461	0.0208495	0.495587	0.0128097	0.156364	-0.156364	29.2596	0.0589965	0.542674	-0.243823	3.49745	-0.072451	1	-1	48.1198	-48.1198	0.0301917	1565	1.92918e-05	DHH_Nettie_group8214
DHH_Nettie	Tun_chr2	1019504	1022441	61	100	2937	7937	0	97.5432	0.444622	cc	196	5588	196	8619	OG0003989	core	59618	OG0003990	core	8619	gc_low	Tun_chr2_1019504_1022441	0.402167	1	3.32027	0.615733	0.085468	-0.00367886	0.402168	-9.50692e-07	0.438425	0.00619728	10.0888	-10.0888	75.0023	22.5409	0.82772	-0.0262496	2.65645	-0.362449	1	-1	99.9728	0.0272284	0.00484207	1565	3.09397e-06	DHH_Nettie_group5245
DHH_Nettie	Tun_chr2	1999429	2004355	61	100	4926	9926	0	69.3331	0.387445	cc	1136	1274	1136	15981	OG0004269	core	29656	OG0011339	accessory	15981	gc_low	Tun_chr2_1999429_2004355	0.376358	1	3.65131	0.552689	0.0915623	0.00108942	0.373732	0.00262558	0.412515	-0.0250698	3.71467	-3.71467	71.0615	-1.72843	0.912172	0.0119663	2.7799	0.276102	1	-1	99.638	0.362019	0.00898468	1565	5.74101e-06	DHH_Nettie_group5564
DHH_Nettie	Tun_chr2	2045942	2050291	61	100	4349	9349	5.14494	66.4135	0.39884	cc	2	1097	2	2020	OG0004270	core	2020	OG0004275	core	12724	gc_low	Tun_chr2_2045942_2050291	0.373802	1	3.17865	0.127354	0.0912251	0.000787686	0.370646	0.00315627	0.444288	-0.0454483	9.19276	-4.04782	69.7612	-3.34772	0.895098	0.00355042	2.19391	-1.71691	1	-1	99.937	0.0630232	0.0151604	1565	9.68713e-06	DHH_Nettie_group5583
DHH_Nettie	Tun_chr3	1899417	1903768	61	100	4351	9351	11.3785	53.1173	0.437025	cc	4679	221	221	1173	OG0005296	core	1173	OG0005297	core	39430	gc_low	Tun_chr3_1899417_1903768	0.390212	1	3.4735	-0.403497	0.0881592	-0.000619268	0.391257	-0.00104476	0.434593	0.00243158	5.94282	5.43564	69.6178	-16.5005	0.892144	0.0208994	2.15986	0.186143	1	-1	99.9875	0.0124621	0.00524489	1565	3.35137e-06	DHH_Nettie_group6761
DHH_Nettie	Tun_chr4	1987272	1989508	61	100	2236	7236	0	34.356	0.467213	cc	4578	1196	1196	2367	OG0010668	accessory	8405	OG0012153	accessory	2367	gc_low	Tun_chr4_1987272_1989508	0.444733	0.93	3.47599	-0.101991	0.0573195	-0.00364533	0.426792	0.0179406	0.450997	0.0162157	0.398093	-0.398093	31.5756	2.78043	0.819983	-0.0181809	3.27027	-0.192267	1	-1	98.1312	1.86884	0.0677184	1565	4.32705e-05	DHH_Nettie_group8756
DHH_Nettie	Tun_chr6	232944	234970	61	100	2026	7026	14.0905	28.8358	0.460416	cc	13578	3784	3784	1511	OG0007224	core	1511	OG0007225	core	8552	gc_low	Tun_chr6_232944_234970	0.454194	0.98	3.28286	-0.102858	0.0467179	-0.0013505	0.456432	-0.00223762	0.460493	-7.7081e-05	10.9798	3.11074	30.1267	-1.29096	0.918049	0.062533	3.51694	0.0610632	1	-1	82.2478	17.7522	0.0181845	1565	1.16195e-05	DHH_Nettie_group10265
DHH_Nettie	Tun_chr8	655570	660345	61	100	4775	9775	12.0205	74.4246	0.508996	cc	91309	6796	6796	852	OG0008440	core	852	OG0008441	core	15502	gc_low	Tun_chr8_655570_660345	0.420337	1	3.0994	-0.168406	0.0825369	-0.00522064	0.403286	0.0170509	0.459152	0.0498437	13.1818	-1.16134	67.3372	7.08738	0.803784	0.0533585	2.82404	1.00796	1	-1	96.7309	3.26912	0.0479674	1565	3.06501e-05	DHH_Nettie_group12145
DHH_Nettie	Ukr_chr3	1958551	1962768	61	100	4217	9217	11.5439	60.5295	0.45022	cc	4667	893	893	1173	OG0005296	core	1173	OG0005297	core	44406	gc_low	Ukr_chr3_1958551_1962768	0.3915	1	3.34679	-0.276792	0.0883578	0.000460068	0.391223	0.000277397	0.437225	0.0129949	7.49714	4.04675	66.503	-5.97351	0.895701	0.0245893	2.03369	0.917315	1	-1	99.9776	0.0223458	0.00262556	1565	1.67768e-06	DHH_Nettie_group6761
DHH_Nettie	Yem_chr11	1546642	1551560	61	100	4918	9918	2.23835	57.5822	0.479208	cc	1708	11599	1708	665	OG0003133	core	10231	OG0010276	accessory	665	gc_low	Yem_chr11_1546642_1551560	0.427197	1	2.90842	-0.0854218	0.0663968	0.00133482	0.42436	0.00283736	0.480124	-0.000915795	17.6509	-15.4126	56.6472	0.934979	0.585482	0.256624	2.90443	0.328573	1	-1	84.4072	15.5928	0.0149544	1565	9.55551e-06	DHH_Nettie_group2595
DHH_Nettie	Yem_chr1516	934273	936445	61	100	2172	7172	0	30.2844	0.430628	ac	17934	4218	4218	7308	OG0013491	core	7308	OG0011404	core	12350	gc_low	Yem_chr1516_934273_936445	0.397049	0	3.74715	0.116851	0.0622201	0.00295561	0.402626	-0.00557717	0.430889	-0.000260741	0.00183478	-0.00183478	34.872	-4.58756	0.88191	-0.0179647	3.46938	0.155622	1	-1	99.9776	0.0223827	0.0129367	1565	8.26624e-06	DHH_Nettie_group4065
DHH_Nettie	Yem_chr17	421231	424328	61	100	3097	8097	0	57.3052	0.432227	ac	284	294	284	1163	OG0013355	accessory	5520	OG0011825	accessory	1163	gc_low	Yem_chr17_421231_424328	0.436611	0.09	3.51033	-0.444334	0.0930101	0.0252007	0.457046	-0.0204345	0.469847	-0.0376201	2.65042	-2.65042	54.238	3.06721	1.01353	0.0591978	2.37457	0.0804334	1	-1	81.8265	18.1735	0.0403746	1565	2.57985e-05	DHH_Nettie_group4423
DHH_Nettie	Yem_chr2	1763929	1768793	61	100	4864	9864	0	69.5357	0.405238	cc	274	1125	274	5979	OG0004269	core	25179	OG0011339	accessory	5979	gc_low	Yem_chr2_1763929_1768793	0.373163	1	3.72322	0.0537853	0.0912196	0.0033491	0.375177	-0.00201366	0.416268	-0.0110296	1.5833	-1.5833	72.3644	-2.82873	0.879789	0.0262513	2.63972	-0.200721	1	-1	98.9971	1.00294	0.00633998	1565	4.0511e-06	DHH_Nettie_group5564
DHH_Nettie	Yem_chr2	1791467	1794842	61	100	3375	8375	14.4597	70.1493	0.446222	cc	20666	4714	4714	888	OG0004270	core	888	OG0004275	core	48610	gc_low	Yem_chr2_1791467_1794842	0.369065	1	3.29654	-0.34754	0.0883037	-0.00779253	0.371393	-0.00232753	0.432516	0.0137056	8.56862	5.89109	70.3761	-0.226805	0.920562	0.0406779	2.84254	0.830462	1	-1	99.839	0.16103	0.0116712	1565	7.45763e-06	DHH_Nettie_group5583
DHH_Nettie	Yem_chr20	214906	216706	61	100	1800	6800	0	63.2353	0.394842	ac	4198	4037	4037	8243	OG0010643	accessory	8243	OG0010358	core	11499	gc_low	Yem_chr20_214906_216706	0.396239	0.02	3.71352	0.202483	0.0581426	0.00575515	0.408378	-0.0121386	0.431516	-0.0366736	0.0236069	-0.0236069	44.8183	18.417	0.865286	-0.0308027	3.44458	0.161418	1	-1	99.712	0.287983	0.0250451	1565	1.60032e-05	DHH_Nettie_group6400
DHH_Nettie	Yem_chr3	2006757	2011203	61	100	4446	9446	11.264	52.8584	0.435626	cc	4671	221	221	1173	OG0005296	core	1173	OG0005297	core	54645	gc_low	Yem_chr3_2006757_2011203	0.390856	1	3.2004	-0.130396	0.0888895	0.00120634	0.391495	-0.000639448	0.434229	0.00139726	9.35968	1.90435	59.1946	-6.33627	0.890705	0.00215166	1.82063	0.52537	1	-1	99.8093	0.190743	0.00283923	1565	1.8142e-06	DHH_Nettie_group6761
DTA_Asima	1A5_chr11	38810	41763	199	100	2953	7953	0	58.0033	0.469812	cc	5192	841	841	1079	OG0012221	accessory	1079	OG0012583	accessory	4784	gc_low	1A5_chr11_38810_41763	0.398964	0.38	3.33872	-0.30572	0.0681147	-0.00162077	0.399073	-0.000108787	0.496134	-0.0263217	1.59616	-1.59616	47.7447	10.2586	0.964766	-0.0354734	2.86556	0.0594384	0	0	60.2658	39.7342	0.0609327	1158	5.26189e-05	DTA_Asima_group2084
[truncated: 22,414 more rows]
[truncated: 47 more columns]
